# Supplementary material for: Functional Gene Group Analysis Indicates No Role for Heterotrimeric G Proteins in Cognitive Ability
Source: PLoS One. 2014 Mar 13;9(3):e91690. doi: 10.1371/journal.pone.0091690 (PMC3953514; doi:10.1371/journal.pone.0091690)
Supplement: Table S1 — (CSV) [file pone.0091690.s001.csv]

Abbreviations: Chr, Chromosome; BP, base pair in HG18; Beta, Regression coefficient. The Beta their standard erros and and P-value were derived using the --assoc function in PLINK to analyze a quantitative trait. Age, sex and four mds components were controlled for by residualization as described in the methods section. P-values are uncorrected for multiple comparisons.
Gene	SNP	Chr	BP	Beta	Standard.error	P.value
GNA11	rs3746069	19	3065864	-0.063	1.24	0.9595
GNA11	rs308052	19	3055629	-1.305	1.389	0.3479
GNA11	rs3786947	19	3065229	-0.02162	1.041	0.9834
GNA11	rs308033	19	3050982	-0.5226	1.039	0.6151
GNA11	rs2238625	19	3055652	0.1684	1.029	0.8701
GNA11	rs308049	19	3067725	1.127	1.123	0.3157
GNA11	rs308054	19	3056987	0.5533	1.001	0.5807
GNA11	rs4806907	19	3044163	NA	NA	NA
GNA11	rs308039	19	3046927	-0.4995	1.243	0.6879
GNA12	rs2693566	7	2742570	1.235	1.008	0.2212
GNA12	rs798519	7	2743224	1.312	1.023	0.2004
GNA12	rs757788	7	2802959	-2.286	1.464	0.1192
GNA12	rs798500	7	2757211	-0.9365	1.093	0.392
GNA12	rs17132744	7	2841508	-1.77	1.45	0.2228
GNA12	rs2266925	7	2829417	0.002436	1.127	0.9983
GNA12	rs2266922	7	2791233	-1.673	1.005	0.09661
GNA12	rs2533888	7	2797609	1.681	0.9902	0.09023
GNA12	rs2283779	7	2781666	-1.714	1.01	0.09027
GNA12	rs798523	7	2742320	1.294	1.02	0.2051
GNA12	rs17193852	7	2774624	0.4851	1.515	0.7489
GNA12	rs2255782	7	2807642	1.126	1.024	0.2722
GNA12	rs2266920	7	2741704	-0.5163	1.407	0.7138
GNA12	rs1182185	7	2838759	-1.036	1.092	0.3434
GNA12	rs798520	7	2743153	1.235	1.008	0.2212
GNA12	rs208354	7	2747389	1.881	1.498	0.21
GNA12	rs757787	7	2802881	1.704	0.9942	0.08716
GNA12	rs11772125	7	2763780	1.616	1.864	0.3864
GNA12	rs1713919	7	2831232	-0.9326	1.092	0.3933
GNA12	rs1182188	7	2836511	-0.8745	1.092	0.4237
GNA12	rs2527686	7	2800939	1.687	0.9863	0.08783
GNA12	rs208357	7	2741315	0.6081	1.127	0.5896
GNA12	rs208358	7	2740131	1.008	1.205	0.4032
GNA12	rs1182198	7	2829432	-0.6209	1.106	0.5748
GNA12	rs208346	7	2766212	-0.01716	0.9909	0.9862
GNA12	rs2533883	7	2810288	1.172	1.023	0.2522
GNA12	rs1182190	7	2835917	-1.724	0.9917	0.08279
GNA12	rs33932857	7	2742244	-0.3954	1.054	0.7077
GNA12	rs1182174	7	2841946	-0.8739	1.096	0.4258
GNA12	rs1182181	7	2839773	-0.8745	1.092	0.4237
GNA12	rs1636264	7	2831112	-1.064	1.084	0.3271
GNA12	rs12484	7	2735152	1.266	0.9732	0.1941
GNA12	rs2644274	7	2820906	-1.673	0.9904	0.09187
GNA12	rs2255541	7	2809687	1.172	1.023	0.2522
GNA12	rs2644272	7	2822969	1.174	1.016	0.2486
GNA12	rs798524	7	2742291	1.294	1.02	0.2051
GNA12	rs7807978	7	2781161	-1.743	1.009	0.08484
GNA12	rs1636249	7	2850809	-0.826	1.09	0.449
GNA12	rs798532	7	2735390	-0.5975	1.077	0.5793
GNA12	rs1636250	7	2850959	-0.8306	1.091	0.4466
GNA12	rs11761804	7	2759050	-2.407	1.457	0.09929
GNA12	rs208353	7	2748678	2.524	1.703	0.139
GNA12	rs798486	7	2769563	-0.8208	1.096	0.4545
GNA12	rs1182179	7	2840174	-0.8745	1.092	0.4237
GNA12	rs798490	7	2768068	-0.7824	1.102	0.478
GNA12	rs1182184	7	2838972	-0.8739	1.096	0.4258
GNA12	rs2527690	7	2820776	-1.662	0.9917	0.09438
GNA12	rs6975733	7	2811174	0.9613	1.197	0.4221
GNA12	rs1182197	7	2829815	-0.3722	1.009	0.7123
GNA12	rs2527688	7	2814022	1.172	1.023	0.2522
GNA12	rs9332401	7	2781260	0.6641	1.219	0.5862
GNA12	rs4722092	7	2813532	0.6932	1.477	0.6391
GNA12	rs2258960	7	2793802	1.237	1.02	0.2258
GNA12	rs2527687	7	2805011	-1.765	1	0.07833
GNA12	rs798497	7	2762483	-0.7908	1.089	0.4681
GNA12	rs2258709	7	2798891	1.651	0.9885	0.09549
GNA12	rs798489	7	2768329	-0.259	1.126	0.8182
GNA12	rs2644275	7	2820536	-1.697	0.9945	0.08852
GNA12	rs1182189	7	2836048	-0.8682	1.098	0.4296
GNA12	rs4719676	7	2786729	0.9242	1.191	0.4381
GNA12	rs757791	7	2833822	-1.564	0.9938	0.1161
GNA12	rs3846992	7	2796769	1.202	1.012	0.2354
GNA12	rs4719683	7	2817983	0.9861	1.2	0.4114
GNA15	rs12610831	19	3113072	-0.1696	1.212	0.8888
GNA15	rs1637656	19	3113909	-0.226	1.085	0.835
GNA15	rs2074864	19	3106736	0.6898	1.075	0.5214
GNA15	rs1465245	19	3087845	-0.8481	0.9397	0.3673
GNA15	rs2238628	19	3103982	-0.6082	1.793	0.7347
GNA15	rs2074865	19	3106902	-0.3899	1.591	0.8065
GNA15	rs11880198	19	3110769	0.8298	1.325	0.5314
GNAI1	rs2523189	7	79614364	0.5884	1.059	0.5788
GNAI1	rs6956455	7	79652863	1.362	1.069	0.2035
GNAI1	rs2523194	7	79634751	-0.7903	1.953	0.6859
GNAI1	rs10272499	7	79667780	1.342	1.082	0.2155
GNAI1	rs17245731	7	79670569	0.5676	1.262	0.6531
GNAI1	rs2886611	7	79681241	0.709	1.208	0.5577
GNAI1	rs12706644	7	79609963	0.4513	2.336	0.8469
GNAI1	rs1468242	7	79636560	1.499	1.068	0.1609
GNAI1	rs10274707	7	79618228	-1.329	0.9832	0.1772
GNAI1	rs10238438	7	79679890	1.967	1.152	0.08831
GNAI1	rs6467043	7	79660339	-1.604	1.989	0.4204
GNAI1	rs11980616	7	79637549	2.036	1.59	0.2011
GNAI1	rs3801357	7	79678047	1.476	1.67	0.3773
GNAI1	rs17806203	7	79630542	0.7379	1.42	0.6036
GNAI1	rs4512317	7	79655885	1.522	1.075	0.1575
GNAI1	rs10230368	7	79647920	1.684	1.108	0.1293
GNAI1	rs2428469	7	79603558	0.8234	1.138	0.4697
GNAI1	rs2714449	7	79629883	1.52	1.226	0.2157
GNAI1	rs916905	7	79638283	-1.615	1.045	0.123
GNAI1	rs9244	7	79685251	1.464	1.654	0.3765
GNAI2	rs2236944	3	50267197	-1.484	3.213	0.6445
GNAI2	rs2282751	3	50266789	0.142	1.478	0.9235
GNAI3	rs7355073	1	109931263	-1.575	1.305	0.2282
GNAI3	rs7537507	1	109932628	-1.4	1.308	0.2849
GNAI3	rs541320	1	109933621	-0.2622	1.279	0.8377
GNAI3	rs518076	1	109910562	1.361	1.707	0.4256
GNAI3	rs2483920	1	109935295	0.02185	1.551	0.9888
GNAI3	rs2301230	1	109937981	0.179	1.014	0.8599
GNAL	rs4635399	18	11719342	1.24	1.846	0.5021
GNAL	rs16976642	18	11751127	-0.3741	1.354	0.7825
GNAL	rs1647553	18	11813394	1.466	1.28	0.2526
GNAL	rs1013459	18	11690534	2.329	1.523	0.127
GNAL	rs10468681	18	11790066	0.7477	1.16	0.5196
GNAL	rs9947295	18	11749432	-0.178	1.563	0.9094
GNAL	rs2113739	18	11751954	-0.258	1.072	0.81
GNAL	rs1647558	18	11815317	0.995	1.169	0.3951
GNAL	rs3888795	18	11853899	0.08574	1.793	0.9619
GNAL	rs3786306	18	11869825	0.2684	1.159	0.817
GNAL	rs7227421	18	11739198	-2.275	2.739	0.4066
GNAL	rs8099153	18	11765522	0.4358	1.879	0.8167
GNAL	rs11872939	18	11772521	0.4404	1.876	0.8145
GNAL	rs7239624	18	11868535	0.8861	1.231	0.4722
GNAL	rs12607811	18	11835706	0.4738	1.333	0.7224
GNAL	rs12373386	18	11872206	0.9778	1.063	0.3579
GNAL	rs12454673	18	11807585	0.3747	0.9764	0.7013
GNAL	rs10468679	18	11685676	0.8153	2.105	0.6987
GNAL	rs12457181	18	11693235	0.2083	1.039	0.8412
GNAL	rs8086766	18	11775174	1.263	1.096	0.25
GNAL	rs8099016	18	11686064	1.659	1.172	0.1574
GNAL	rs8094039	18	11755356	1.406	1.036	0.1754
GNAL	rs12604626	18	11712048	0.2996	1.111	0.7876
GNAL	rs9946455	18	11863358	0.5228	2.259	0.8171
GNAL	rs1364631	18	11717162	0.5984	1.094	0.5846
GNAL	rs9303749	18	11792991	0.7477	1.16	0.5196
GNAL	rs787554	18	11852697	-0.7428	1.205	0.5379
GNAL	rs662098	18	11869931	-0.8575	1.009	0.3959
GNAL	rs2848463	18	11860015	-0.1143	1.255	0.9274
GNAL	rs1786573	18	11821761	0.09752	1.103	0.9296
GNAL	rs2866279	18	11747400	0.1025	1.095	0.9254
GNAL	rs1477481	18	11778446	0.5741	1.362	0.6735
GNAL	rs9676233	18	11778534	-1.1	2.381	0.6443
GNAL	rs9962277	18	11789182	1.228	1.269	0.3335
GNAO1	rs3790113	16	54942221	-0.07266	1.067	0.9458
GNAO1	rs1108657	16	54913322	-1.315	1.347	0.3294
GNAO1	rs899239	16	54878620	0.2443	1.018	0.8105
GNAO1	rs3790116	16	54945545	-0.5301	1.435	0.712
GNAO1	rs2241954	16	54936479	-0.5834	1.005	0.5618
GNAO1	rs2241952	16	54920226	-1.401	1.044	0.18
GNAO1	rs1799917	16	54935249	-0.856	1.057	0.4183
GNAO1	rs9923469	16	54847109	-0.1753	1.102	0.8737
GNAO1	rs11644870	16	54814153	-0.6627	1.713	0.6991
GNAO1	rs7206796	16	54938778	0.4857	1.287	0.7062
GNAO1	rs2398144	16	54910355	-0.01762	1.082	0.987
GNAO1	rs899236	16	54910406	0.5496	1.243	0.6587
GNAO1	rs899228	16	54944789	0.2781	1.251	0.8242
GNAO1	rs1108656	16	54913275	-1.454	1.284	0.2582
GNAO1	rs4783937	16	54934546	-0.8184	1.057	0.4393
GNAO1	rs899227	16	54944970	0.0951	1.047	0.9277
GNAO1	rs9937815	16	54888333	0.3862	1.055	0.7144
GNAO1	rs4783932	16	54832002	-0.254	1.009	0.8014
GNAO1	rs7201872	16	54874846	-0.06985	3.214	0.9827
GNAO1	rs4784650	16	54864141	0.4099	1.071	0.7021
GNAO1	rs13338253	16	54929962	0.3581	1.025	0.727
GNAO1	rs16956168	16	54807275	-0.2169	1.437	0.8801
GNAO1	rs3790112	16	54938698	-0.6725	1.083	0.5348
GNAO1	rs3790095	16	54886668	-1.591	1.441	0.27
GNAO1	rs2617841	16	54930723	0.7503	1.114	0.5008
GNAO1	rs8053370	16	54820407	-0.6627	1.713	0.6991
GNAO1	rs8043572	16	54880733	0.9895	2.087	0.6356
GNAO1	rs2587888	16	54904973	0.3379	1.022	0.7412
GNAO1	rs876619	16	54841035	-0.6627	1.713	0.6991
GNAO1	rs3790092	16	54875761	-1.529	1.441	0.2889
GNAO1	rs12600108	16	54865932	0.385	0.9827	0.6954
GNAO1	rs922445	16	54899560	0.5309	1.369	0.6983
GNAO1	rs2587885	16	54897597	-1.894	1.37	0.1675
GNAO1	rs2587891	16	54926666	-0.6823	1.109	0.5388
GNAO1	rs1424006	16	54849860	0.2209	1.022	0.829
GNAO1	rs12930151	16	54930809	0.2593	1.037	0.8026
GNAO1	rs17281761	16	54902878	1.586	0.9694	0.1026
GNAO1	rs2587878	16	54872860	-0.1042	0.9958	0.9167
GNAO1	rs17282194	16	54922856	0.7546	1.003	0.4524
GNAQ	rs10869979	9	79669989	-0.6904	1.105	0.5325
GNAQ	rs10781468	9	79690225	-0.3519	1.22	0.7731
GNAQ	rs1030828	9	79595252	-1.486	1.081	0.1701
GNAQ	rs11145635	9	79769202	0.7886	1.571	0.6158
GNAQ	rs1930543	9	79831364	1.212	1.12	0.2796
GNAQ	rs4744849	9	79545335	0.3182	1.014	0.7538
GNAQ	rs4744847	9	79544892	-0.75	1.116	0.5017
GNAQ	rs2296937	9	79696407	0.619	1.571	0.6937
GNAQ	rs3780305	9	79612003	-0.4813	1.269	0.7046
GNAQ	rs17786782	9	79648583	-2.541	1.959	0.1954
GNAQ	rs10869973	9	79608156	-1.493	1.075	0.1657
GNAQ	rs11145603	9	79686588	-0.5954	1.333	0.6554
GNAQ	rs1328533	9	79674282	0.7589	1.079	0.4822
GNAQ	rs11145626	9	79751091	0.8237	1.584	0.6032
GNAQ	rs7033572	9	79718577	-0.2427	1.214	0.8416
GNAQ	rs2043636	9	79636546	-1.523	1.071	0.1557
GNAQ	rs17724988	9	79712917	2.282	2.288	0.3191
GNAQ	rs1041583	9	79828110	-0.1151	1.219	0.9249
GNAQ	rs7048503	9	79659381	1.024	1.518	0.5
GNAQ	rs3780297	9	79532422	1.434	4.227	0.7346
GNAQ	rs10869977	9	79647096	-0.1185	1.011	0.9067
GNAQ	rs1041584	9	79827985	1.113	1.13	0.3249
GNAQ	rs10869985	9	79706912	-0.7696	1.105	0.4866
GNAQ	rs11145589	9	79662751	-0.2797	1.232	0.8205
GNAQ	rs7035689	9	79751492	1.754	1.207	0.147
GNAQ	rs10869981	9	79679423	1.434	4.227	0.7346
GNAQ	rs2839899	9	79540819	-0.7299	1.108	0.5104
GNAQ	rs17064021	9	79806346	-2.103	2.321	0.3655
GNAQ	rs2026000	9	79524801	-0.4236	1.096	0.6993
GNAQ	rs1436450	9	79660701	-0.8549	1.105	0.4396
GNAQ	rs10781471	9	79705276	-0.7131	1.105	0.5192
GNAQ	rs6560613	9	79530207	0.01512	1.802	0.9933
GNAQ	rs4745672	9	79688048	-0.2957	1.007	0.7692
GNAQ	rs1328529	9	79599165	-0.8508	1.004	0.3973
GNAQ	rs2209911	9	79677669	-0.5572	1.257	0.6577
GNAQ	rs1887773	9	79618755	1.409	1.746	0.4203
GNAQ	rs1328531	9	79579741	-4.1	1.867	0.02856
GNAQ	rs17064005	9	79779580	0.9666	1.119	0.3883
GNAQ	rs7020256	9	79715440	-0.7613	1.105	0.4911
GNAQ	rs10747022	9	79561349	-0.7511	1.251	0.5485
GNAQ	rs10869989	9	79742688	1.851	1.194	0.1217
GNAS	rs6070638	20	56877226	-0.1458	1.414	0.918
GNAS	rs6026593	20	56912528	-1.074	1.598	0.5021
GNAS	rs6064714	20	56847535	-0.9925	1.355	0.4641
GNAS	rs3730168	20	56912334	1.152	1.056	0.2757
GNAS	rs6123832	20	56851466	0.1753	1.062	0.8689
GNAS	rs6092704	20	56901873	0.9594	1.601	0.5493
GNAS	rs8125112	20	56864560	-0.8002	1.29	0.5354
GNAS	rs4810147	20	56855022	-0.5559	0.9843	0.5725
GNAS	rs6026567	20	56878310	-0.05754	1.015	0.9548
GNAS	rs2057291	20	56905438	NA	NA	NA
GNAS	rs919197	20	56914328	-0.592	0.9514	0.5341
GNAS	rs6026561	20	56860527	-0.5354	0.9958	0.591
GNAZ	rs2267000	22	21785366	0.2949	0.9811	0.7639
GNAZ	rs2283802	22	21784722	-1.753	1.12	0.1184
GNAZ	rs4820537	22	21794810	-1.17	0.963	0.2249
GNAZ	rs3788341	22	21747758	0.4912	0.9829	0.6175
GNAZ	rs2267005	22	21791723	0.2766	0.9799	0.7779
GNAZ	rs2330338	22	21779955	-1.677	1.102	0.1287
GNAZ	rs3788343	22	21753247	-1.948	1.112	0.08045
GNAZ	rs9306383	22	21751058	-1.195	0.9929	0.2295
GNAZ	rs3788339	22	21747677	0.4004	1.718	0.8158
GNAZ	rs3788337	22	21742017	2.09	1.066	0.05045
GNAZ	rs874138	22	21769530	-1.841	1.124	0.1021
GNB1	rs16825336	1	1735586	1.297	1.886	0.492
GNB1	rs2180311	1	1738594	0.9939	1.01	0.3258
GNB1	rs6681938	1	1771080	0.8059	1.054	0.4448
GNB1	rs7525092	1	1799950	-0.9819	1.096	0.3706
GNB1	rs4648592	1	1790894	-1.021	1.096	0.3522
GNB1	rs10907192	1	1782971	4.009	2.274	0.07859
GNB3	rs5439	12	6819143	-1.524	1.709	0.3732
GNB3	rs5446	12	6826723	0.02531	1.1	0.9817
GNB3	rs5442	12	6825125	3.283	1.778	0.0655
GNB3	rs4963517	12	6818061	0.6722	0.9719	0.4895
GNB3	rs1129649	12	6818729	-1.421	1.019	0.1638
GNB3	rs3759347	12	6817941	-0.6513	1.064	0.5406
GNB3	rs4963516	12	6818289	-0.02704	1.53	0.9859
GNB3	rs5440	12	6819160	NA	NA	NA
GNG4	rs2481094	1	233799119	-0.0809	1.021	0.9369
GNG4	rs10159416	1	233881130	-1.088	1.237	0.3795
GNG4	rs2841873	1	233810615	-0.2914	1.024	0.7761
GNG4	rs1891978	1	233875793	0.2151	0.9677	0.8242
GNG4	rs6429207	1	233864957	0.6788	1.036	0.5125
GNG4	rs2841880	1	233805437	-0.04925	1.018	0.9614
GNG4	rs11800419	1	233850983	0.9849	3.944	0.8029
GNG4	rs923942	1	233781652	-0.2309	1.332	0.8625
GNG4	rs508208	1	233794439	1.714	0.9708	0.07813
GNG4	rs6429206	1	233857545	0.7379	0.9926	0.4576
GNG4	rs17547995	1	233832785	0.1886	1.058	0.8587
GNG4	rs10926264	1	233845760	0.6628	2.22	0.7654
GNG4	rs291353	1	233787521	0.1183	0.9594	0.9019
GNG4	rs2774320	1	233823444	1.028	1.035	0.3211
GNG4	rs2774339	1	233816201	0.8739	0.9969	0.3811
GNG4	rs10926189	1	233827440	0.8497	1.01	0.4005
GNG4	rs6674438	1	233805138	-0.9544	1.323	0.4712
GNG4	rs4659946	1	233831120	0.4344	0.9806	0.6579
GNG4	rs425581	1	233783963	0.2493	0.9583	0.7949
GNG4	rs488618	1	233795519	-0.4457	1.01	0.6593
GNG5	rs17365723	1	84741607	-1.457	1.751	0.4057
GNG5	rs3813605	1	84743535	-1.053	1.364	0.4404
GNG7	rs765044	19	2511423	-1.234	0.9854	0.211
GNG7	rs2907335	19	2510932	-2.858	2.178	0.1901
GNG7	rs1029753	19	2527272	-1.18	1.06	0.2665
GNG7	rs4334421	19	2531057	-1.703	1.164	0.1443
GNG7	rs12985186	19	2466874	-0.5025	1.005	0.6173
GNG7	rs8113423	19	2493673	0.7904	0.9695	0.4153
GNG7	rs2110119	19	2619611	0.1885	1.054	0.8582
GNG7	rs3936139	19	2538576	-0.03529	1.081	0.974
GNG7	rs759065	19	2597072	2.803	1.219	0.02198
GNG7	rs7258864	19	2463606	-1.196	0.9556	0.2114
GNG7	rs3752174	19	2465565	-0.6589	1.102	0.5501
GNG7	rs7254861	19	2468875	-2.092	1.526	0.1711
GNG7	rs12975010	19	2516176	1.525	1.267	0.2294
GNG7	rs10416033	19	2520946	0.01554	1.292	0.9904
GNG7	rs4807291	19	2475685	-1.141	1.029	0.268
GNG7	rs7257500	19	2570143	1.867	1.775	0.2934
GNG7	rs3764584	19	2471716	-1.477	1.058	0.1632
GNG7	rs11880582	19	2601034	-1.526	0.9905	0.1242
GNG7	rs8104096	19	2561822	-1.813	1.15	0.1153
GNG7	rs17755118	19	2465732	-1.26	1.605	0.4327
GNG7	rs2965208	19	2552811	0.795	1.048	0.4487
GNG7	rs1468703	19	2621293	0.3316	1.085	0.76
GNG7	rs10414848	19	2485518	1.056	1.009	0.2962
GNG7	rs12462317	19	2485581	-0.4763	1.058	0.6527
GNG7	rs6510696	19	2628012	0.4331	1.173	0.7122
GNG7	rs1860312	19	2524995	2.276	1.399	0.1046
GNG7	rs9630890	19	2600218	0.4095	1.237	0.7408
GNG7	rs2159917	19	2646707	-0.006848	1.026	0.9947
GNG7	rs2873409	19	2559353	-1.031	1.022	0.3136
GNG7	rs887030	19	2479705	-0.8984	1.146	0.4335
GNG7	rs2058459	19	2614849	0.04898	0.9826	0.9603
GNG7	rs10411547	19	2568422	0.462	1.55	0.7659
GNG7	rs887270	19	2501852	-0.7154	1.001	0.475
GNG7	rs10412559	19	2650585	-0.5375	1.198	0.6539
GNG7	rs1609707	19	2508610	0.4342	1.286	0.7358
GNG7	rs17755100	19	2463876	0.1572	1.434	0.9128
GNG7	rs6510683	19	2498015	0.9995	1.746	0.5672
GNG10	rs4979031	9	113463254	-0.9307	1.147	0.4175
GNG10	rs3824469	9	113462214	-0.2026	2.608	0.9381
GNG10	rs4979032	9	113466796	0.07768	1.092	0.9433
GNG11	rs4262	7	93389364	2.654	1.025	0.009923
GNG11	rs17165909	7	93389542	2.473	2.675	0.3557
GNG11	rs17303650	7	93390211	1.89	2.419	0.4348
GNA14	rs10116050	9	79252094	0.5619	1.432	0.695
GNA14	rs17063807	9	79420177	NA	NA	NA
GNA14	rs1034014	9	79247814	0.3316	1.552	0.8309
GNA14	rs1036955	9	79247379	-1.155	1.004	0.2505
GNA14	rs2377917	9	79302205	-0.6081	1.022	0.5522
GNA14	rs1373254	9	79349830	0.4138	1.016	0.684
GNA14	rs1122838	9	79452920	-0.1996	1.403	0.8869
GNA14	rs2440232	9	79382268	0.01195	1.116	0.9915
GNA14	rs11145426	9	79249786	0.7374	1.672	0.6595
GNA14	rs11145448	9	79311842	0.8811	1.213	0.4681
GNA14	rs11145462	9	79332930	-0.2272	1.001	0.8205
GNA14	rs11145470	9	79342007	0.2241	1.069	0.8341
GNA14	rs636562	9	79324225	-0.994	1.058	0.348
GNA14	rs17195438	9	79320366	0.2567	1.186	0.8287
GNA14	rs13287484	9	79337655	-0.07028	1.377	0.9593
GNA14	rs1801258	9	79239118	0.3178	1.07	0.7666
GNA14	rs7035476	9	79359136	-0.8775	1.737	0.6137
GNA14	rs7864216	9	79438397	-0.08057	1.672	0.9616
GNA14	rs10781448	9	79367374	-0.03497	0.9904	0.9718
GNA14	rs7042448	9	79251462	0.3267	1.039	0.7533
GNA14	rs3780296	9	79327254	1.323	0.9959	0.1846
GNA14	rs1443864	9	79349685	0.574	1.078	0.5945
GNA14	rs1443868	9	79381239	-1.012	0.9766	0.3005
GNA14	rs1147181	9	79400344	1.092	1.173	0.3525
GNA14	rs1147182	9	79399424	0.6406	1.394	0.6461
GNA14	rs1162211	9	79391121	1.753	1.281	0.1718
GNA14	rs994362	9	79276851	0.4772	1.011	0.6372
GNA14	rs1547190	9	79264954	2.33	0.9793	0.01773
GNA14	rs2296781	9	79233876	-0.4131	1.033	0.6895
GNA14	rs12339543	9	79420426	0.9963	1.699	0.5579
GNA14	rs10781447	9	79367165	-0.5759	1.004	0.5665
GNA14	rs12352759	9	79230767	-0.1652	1.284	0.8977
GNA14	rs3780289	9	79260731	1.361	0.9831	0.1668
GNA14	rs7046214	9	79352390	0.268	1.301	0.8368
GNA14	rs10869945	9	79357948	0.4414	1.006	0.6609
GNA14	rs10869950	9	79446820	0.1669	1.414	0.9061
GNA14	rs12683817	9	79240630	-0.5778	1.04	0.5787
GNA14	rs3824405	9	79266262	-1.892	1.157	0.1027
GNA14	rs2889774	9	79302033	0.4953	1.118	0.6579
GNA14	rs716080	9	79386431	0.317	1.002	0.7519
GNA14	rs17063627	9	79229478	-0.6052	1.969	0.7587
GNA14	rs2184481	9	79409501	1.348	1.196	0.2603
GNA14	rs4745641	9	79335332	1.199	1.205	0.3203
GNA14	rs12352752	9	79260815	0.1988	1.405	0.8876
GNA14	rs13288161	9	79426258	-0.4051	1.34	0.7626
GNA14	rs1144434	9	79395768	1.066	1.055	0.3129
GNA14	rs990001	9	79276545	-0.09175	1.546	0.9527
GNA14	rs3780293	9	79266067	-2.247	1.11	0.04348
GNA14	rs1144430	9	79398945	1.297	1.173	0.2695
GNA14	rs961572	9	79375749	-0.07158	1.114	0.9488
GNA14	rs1953330	9	79411286	-0.5679	1.046	0.5875
GNA14	rs7041488	9	79314630	0.1501	1.007	0.8816
GNA14	rs11145506	9	79454404	1.017	3.823	0.7904
GNA14	rs2210755	9	79413643	0.8452	1.802	0.6392
GNA14	rs4745639	9	79255890	0.482	1.499	0.7479
GNA14	rs1663112	9	79405784	0.1666	1.074	0.8768
GNA14	rs7874722	9	79370515	0.8142	1.822	0.6551
GNA14	rs2225741	9	79413428	-0.08589	2.395	0.9714
GNA14	rs990000	9	79276354	-0.565	1.243	0.6495
GNA13	rs11656396	17	60476538	0.3691	1.793	0.837
GNA13	rs12944877	17	60465716	-0.4109	1.683	0.8072
GNA13	rs3972219	17	60448995	-0.6798	2.405	0.7776
GNA13	rs8082708	17	60472762	0.5134	1.802	0.7758
GNB5	rs2899485	15	50206777	-0.4526	1.047	0.6658
GNB5	rs10220890	15	50239176	-0.8873	1.507	0.5562
GNB5	rs4219	15	50272316	-1.708	1.451	0.2397
GNB5	rs12909184	15	50237909	0.7398	1.245	0.5528
GNB5	rs3794545	15	50230366	-4.236	3.277	0.1967
GNB5	rs12438743	15	50241390	0.7398	1.245	0.5528
GNB5	rs12595160	15	50250777	1.539	1.297	0.236
GNB5	rs4238384	15	50223626	-0.1891	1.255	0.8803
GNB5	rs4480744	15	50221916	0.1163	1.044	0.9114
GNB5	rs1063902	15	50272242	-0.3147	1.18	0.7899
GNG2	rs10133203	14	51425137	0.7019	1.028	0.4951
GNG2	rs12889199	14	51416712	0.8676	2.111	0.6813
GNG2	rs3742539	14	51449937	-0.2211	1.858	0.9053
GNG2	rs1032583	14	51502865	-1.851	3.712	0.6182
GNG2	rs10129965	14	51424154	-0.4992	0.9746	0.6088
GNG2	rs12885784	14	51403953	-1.068	1.02	0.2957
GNG2	rs17124680	14	51403992	0.5015	1.063	0.6373
GNG2	rs17124753	14	51478130	7.736	4.212	0.06689
GNG2	rs11625611	14	51432893	0.3396	0.9626	0.7244
GNG2	rs12886319	14	51404164	-4.549	1.47	0.002083
GNG2	rs7154419	14	51474973	5.883	3.703	0.1128
GNG2	rs10498440	14	51483323	0.8741	1.007	0.3857
GNG2	rs10150753	14	51417976	0.9976	0.9568	0.2977
GNG2	rs1693198	14	51453764	8.989	4.057	0.02719
GNG2	rs1253704	14	51469804	1.523	1.879	0.418
GNG2	rs17124656	14	51395835	-1.278	1.145	0.2649
GNG2	rs12436400	14	51410608	1.287	0.9658	0.1833
GNG2	rs1253698	14	51468024	0.05905	1.002	0.953
GNG2	rs7152036	14	51400974	0.3583	0.9877	0.717
GNG2	rs7143686	14	51469786	3.094	2.878	0.283
GNG2	rs1953862	14	51403839	-0.6524	1.032	0.5274
GNG2	rs12147761	14	51443103	-0.8197	0.9739	0.4004
GNG2	rs12878420	14	51406432	1.192	0.9708	0.2201
GNG2	rs1057804	14	51503805	-0.8937	1.907	0.6396
GNG2	rs8005555	14	51402868	-1.927	1.742	0.2692
GNG2	rs1890698	14	51434458	0.4512	0.9607	0.6388
GNG2	rs4898725	14	51447489	-0.7393	1.679	0.6599
GNG2	rs17124780	14	51495256	0.5926	1.022	0.5621
GNG2	rs4901170	14	51404339	0.6984	1.005	0.4876
GNG2	rs8008081	14	51486162	0.4897	1.011	0.6283
GNG2	rs11622145	14	51482789	0.3408	1.023	0.7392
GNG2	rs2236561	14	51487530	0.575	1.012	0.5701
GNG2	rs1953858	14	51438309	-3.614	1.786	0.04355
GNG2	rs11157866	14	51441063	-2.588	1.568	0.09957
GNG2	rs2357247	14	51414961	0.2976	0.9661	0.7582
GNG2	rs1253690	14	51452565	-0.6638	1.021	0.5159
GNG2	rs1253660	14	51499855	4.668	4.072	0.2522
GNG2	rs4898720	14	51402258	-1.927	1.742	0.2692
GNG2	rs1253706	14	51470127	-0.4464	1.036	0.6669
GNG2	rs8020243	14	51447770	0.226	2.112	0.9148
GNG12	rs7542492	1	68003873	-0.4546	1.829	0.8038
GNG12	rs652947	1	67984677	1.021	1.09	0.3497
GNG12	rs10493427	1	68054452	-1.297	2.056	0.5284
GNG12	rs2246675	1	68063534	-0.3198	1.041	0.7587
GNG12	rs17531147	1	67959025	1.81	1.519	0.2341
GNG12	rs12085997	1	67971678	-1.464	1.792	0.4143
GNG12	rs1949133	1	68015985	-0.6499	1.006	0.5186
GNG12	rs12036392	1	68022940	-0.5034	1.036	0.6273
GNG12	rs1033106	1	68007665	-0.5457	1.398	0.6964
GNG12	rs2000406	1	68051910	1.008	1.192	0.3983
GNG12	rs12121525	1	67995815	-1.67	1.977	0.3985
GNG12	rs1276303	1	68033366	-0.3964	1.036	0.7023
GNG12	rs557986	1	67981534	1.074	1.474	0.4667
GNG12	rs12239301	1	68055759	-0.7405	1.585	0.6405
GNG12	rs11209143	1	67962553	0.1351	0.9991	0.8925
GNG12	rs654513	1	67954303	1.021	1.09	0.3497
GNG12	rs6671283	1	68055489	0.9045	3.214	0.7785
GNG12	rs2265921	1	68046368	0.0104	1.051	0.9921
GNG12	rs1276294	1	68025918	0.4147	1.858	0.8234
GNG12	rs12091105	1	68051310	1.057	1.152	0.3592
GNG12	rs1276309	1	68035491	-0.6234	1.057	0.5556
GNG12	rs2802462	1	68020202	1.264	1.042	0.2257
GNG12	rs12145172	1	67960263	-1.108	2.089	0.596
GNG12	rs3766276	1	68012554	NA	NA	NA
GNG12	rs577305	1	68011443	2.087	1.213	0.08592
GNG12	rs3766265	1	67970740	-1.663	1.845	0.368
GNG12	rs17474654	1	68049963	-0.7405	1.585	0.6405
GNG12	rs3766270	1	67988012	-1.598	1.363	0.2417
GNB4	rs11715227	3	180644438	0.2612	1.128	0.817
GNB4	rs13087067	3	180604702	-1.159	1.322	0.3814
GNB4	rs12488540	3	180639341	0.4617	1.195	0.6993
GNB4	rs2024497	3	180629865	-0.7609	1.003	0.4484
GNB4	rs13074663	3	180608279	0.1803	1.186	0.8792
GNB4	rs2287208	3	180645010	0.5513	0.9747	0.5719
GNB4	rs10937003	3	180598074	-0.1534	1.097	0.8888
GNB4	rs4855074	3	180651156	0.6582	1.425	0.6444
GNB4	rs7618348	3	180627433	0.03817	0.9875	0.9692
