# Supplementary material for: Functional Gene Group Analysis Indicates No Role for Heterotrimeric G Proteins in Cognitive Ability
Source: PLoS One. 2014 Mar 13;9(3):e91690. doi: 10.1371/journal.pone.0091690 (PMC3953514; doi:10.1371/journal.pone.0091690)
Supplement: Table S2 — (CSV) [file pone.0091690.s002.csv]

Abbreviations: Chr, Chromosome; BP, base pair in HG18; Beta, Regression coefficient. The Beta their standard erros and and P-value were derived using the --assoc function in PLINK to analyze a quantitative trait. Age, sex and four mds components were controlled for by residualization as described in the methods section. P-values are uncorrected for multiple comparisons.
Gene	SNP	Chr	BP	Beta	Standard.error	P.value
GNA11	rs3746069	19	3065864	-0.995	0.833	0.2326
GNA11	rs308052	19	3055629	0.4699	0.9851	0.6334
GNA11	rs3786947	19	3065229	0.2351	0.7317	0.748
GNA11	rs308033	19	3050982	0.3043	0.7867	0.699
GNA11	rs2238625	19	3055652	0.6171	0.7256	0.3953
GNA11	rs308049	19	3067725	0.1211	0.784	0.8773
GNA11	rs308054	19	3056987	-0.7366	0.7037	0.2955
GNA11	rs4806907	19	3044163	NA	NA	NA
GNA11	rs308039	19	3046927	0.3705	0.8759	0.6724
GNA12	rs2693566	7	2742570	0.321	0.7268	0.6588
GNA12	rs798519	7	2743224	0.2853	0.7265	0.6946
GNA12	rs757788	7	2802959	0.9533	1.085	0.3797
GNA12	rs798500	7	2757211	0.02136	0.752	0.9773
GNA12	rs17132744	7	2841508	0.6954	1.061	0.5125
GNA12	rs2266925	7	2829417	0.205	0.7907	0.7955
GNA12	rs2266922	7	2791233	0.484	0.7032	0.4915
GNA12	rs2533888	7	2797609	-0.8187	0.7035	0.2448
GNA12	rs2283779	7	2781666	0.3439	0.7056	0.6261
GNA12	rs798523	7	2742320	0.2732	0.7273	0.7072
GNA12	rs17193852	7	2774624	1.735	1.048	0.09831
GNA12	rs2255782	7	2807642	0.1042	0.7351	0.8873
GNA12	rs2266920	7	2741704	0.5505	0.9643	0.5683
GNA12	rs1182185	7	2838759	0.1357	0.7593	0.8582
GNA12	rs798520	7	2743153	0.317	0.724	0.6617
GNA12	rs208354	7	2747389	-0.01745	1.012	0.9863
GNA12	rs757787	7	2802881	-0.8391	0.7015	0.2319
GNA12	rs11772125	7	2763780	-2.627	1.309	0.04504
GNA12	rs1713919	7	2831232	0.004522	0.7582	0.9952
GNA12	rs1182188	7	2836511	0.1413	0.7588	0.8523
GNA12	rs2527686	7	2800939	-0.7396	0.7007	0.2915
GNA12	rs208357	7	2741315	0.4419	0.8192	0.5897
GNA12	rs208358	7	2740131	0.7688	0.8736	0.3791
GNA12	rs1182198	7	2829432	0.1627	0.7723	0.8331
GNA12	rs208346	7	2766212	1.272	0.713	0.07476
GNA12	rs2533883	7	2810288	0.1352	0.7329	0.8537
GNA12	rs1182190	7	2835917	0.5905	0.7005	0.3994
GNA12	rs33932857	7	2742244	-0.2061	0.7647	0.7876
GNA12	rs1182174	7	2841946	0.07669	0.7651	0.9202
GNA12	rs1182181	7	2839773	0.1209	0.7615	0.8739
GNA12	rs1636264	7	2831112	0.06893	0.7505	0.9268
GNA12	rs12484	7	2735152	-0.2617	0.7166	0.7151
GNA12	rs2644274	7	2820906	0.4621	0.7071	0.5135
GNA12	rs2255541	7	2809687	0.1643	0.7336	0.8229
GNA12	rs2644272	7	2822969	0.1585	0.7314	0.8285
GNA12	rs798524	7	2742291	0.2524	0.7267	0.7285
GNA12	rs7807978	7	2781161	0.3509	0.7049	0.6187
GNA12	rs1636249	7	2850809	-0.2424	0.7644	0.7512
GNA12	rs798532	7	2735390	0.3931	0.7645	0.6072
GNA12	rs1636250	7	2850959	-0.1685	0.7579	0.8242
GNA12	rs11761804	7	2759050	1.078	1.086	0.3208
GNA12	rs208353	7	2748678	0.03645	1.343	0.9783
GNA12	rs798486	7	2769563	-0.04089	0.7597	0.9571
GNA12	rs1182179	7	2840174	0.1413	0.7588	0.8523
GNA12	rs798490	7	2768068	-0.09496	0.7604	0.9007
GNA12	rs1182184	7	2838972	0.07669	0.7651	0.9202
GNA12	rs2527690	7	2820776	0.4754	0.7041	0.4997
GNA12	rs6975733	7	2811174	-0.8684	0.8726	0.3199
GNA12	rs1182197	7	2829815	-0.7614	0.7076	0.2822
GNA12	rs2527688	7	2814022	0.1352	0.7329	0.8537
GNA12	rs9332401	7	2781260	-0.8442	0.8892	0.3426
GNA12	rs4722092	7	2813532	0.4107	1.044	0.6943
GNA12	rs2258960	7	2793802	0.09383	0.7281	0.8975
GNA12	rs2527687	7	2805011	0.428	0.7006	0.5414
GNA12	rs798497	7	2762483	-0.0619	0.7503	0.9343
GNA12	rs2258709	7	2798891	-0.7528	0.7043	0.2854
GNA12	rs798489	7	2768329	-0.01471	0.7751	0.9849
GNA12	rs2644275	7	2820536	0.464	0.7067	0.5116
GNA12	rs1182189	7	2836048	0.0661	0.7648	0.9311
GNA12	rs4719676	7	2786729	-0.8438	0.877	0.3362
GNA12	rs757791	7	2833822	0.4159	0.7011	0.5532
GNA12	rs3846992	7	2796769	0.09345	0.7249	0.8975
GNA12	rs4719683	7	2817983	-0.9442	0.8763	0.2816
GNA15	rs12610831	19	3113072	-1.739	0.8733	0.04674
GNA15	rs1637656	19	3113909	1.275	0.7936	0.1086
GNA15	rs2074864	19	3106736	-0.7996	0.7874	0.3101
GNA15	rs1465245	19	3087845	0.8336	0.7189	0.2465
GNA15	rs2238628	19	3103982	-1.2	1.323	0.3645
GNA15	rs2074865	19	3106902	-0.6224	1.135	0.5835
GNA15	rs11880198	19	3110769	1.649	0.9275	0.07568
GNAI1	rs2523189	7	79614364	-0.3345	0.7452	0.6536
GNAI1	rs6956455	7	79652863	0.3477	0.7061	0.6225
GNAI1	rs2523194	7	79634751	-1.513	1.25	0.2265
GNAI1	rs10272499	7	79667780	-0.02942	0.7237	0.9676
GNAI1	rs17245731	7	79670569	-0.7696	0.8198	0.3481
GNAI1	rs2886611	7	79681241	-0.2708	0.8524	0.7508
GNAI1	rs12706644	7	79609963	-0.2842	1.742	0.8704
GNAI1	rs1468242	7	79636560	0.303	0.7119	0.6705
GNAI1	rs10274707	7	79618228	0.6093	0.7192	0.3971
GNAI1	rs10238438	7	79679890	-0.002829	0.8009	0.9972
GNAI1	rs6467043	7	79660339	-1.376	1.269	0.2787
GNAI1	rs11980616	7	79637549	1.108	1.157	0.3385
GNAI1	rs3801357	7	79678047	-0.9939	1.132	0.3803
GNAI1	rs17806203	7	79630542	-0.04301	0.9646	0.9644
GNAI1	rs4512317	7	79655885	0.1057	0.7167	0.8827
GNAI1	rs10230368	7	79647920	1.034	0.7394	0.1621
GNAI1	rs2428469	7	79603558	-0.1508	0.7767	0.8461
GNAI1	rs2714449	7	79629883	0.5477	0.8322	0.5106
GNAI1	rs916905	7	79638283	0.5295	0.7439	0.4768
GNAI1	rs9244	7	79685251	-0.37	1.124	0.742
GNAI2	rs2236944	3	50267197	-1.203	2.097	0.5662
GNAI2	rs2282751	3	50266789	0.4199	1.047	0.6884
GNAI3	rs7355073	1	109931263	0.1863	0.8616	0.8288
GNAI3	rs7537507	1	109932628	0.3546	0.863	0.6813
GNAI3	rs541320	1	109933621	1.385	0.8595	0.1074
GNAI3	rs518076	1	109910562	0.5507	1.122	0.6237
GNAI3	rs2483920	1	109935295	-0.1821	1.066	0.8643
GNAI3	rs2301230	1	109937981	-1.115	0.6834	0.1031
GNAL	rs4635399	18	11719342	2.396	1.49	0.1081
GNAL	rs16976642	18	11751127	-0.3025	0.9224	0.743
GNAL	rs1647553	18	11813394	1.02	0.9328	0.2744
GNAL	rs1013459	18	11690534	1.062	1.081	0.3259
GNAL	rs10468681	18	11790066	0.9085	0.8455	0.2829
GNAL	rs9947295	18	11749432	0.9714	1.094	0.375
GNAL	rs2113739	18	11751954	0.9241	0.7692	0.2299
GNAL	rs1647558	18	11815317	1.202	0.8585	0.1619
GNAL	rs3888795	18	11853899	0.2874	1.343	0.8306
GNAL	rs3786306	18	11869825	-0.05661	0.8687	0.9481
GNAL	rs7227421	18	11739198	3.011	1.806	0.09569
GNAL	rs8099153	18	11765522	0.184	1.341	0.8909
GNAL	rs11872939	18	11772521	0.1904	1.34	0.8871
GNAL	rs7239624	18	11868535	0.1979	0.8666	0.8194
GNAL	rs12607811	18	11835706	1.277	0.9745	0.1903
GNAL	rs12373386	18	11872206	-0.00676	0.7883	0.9932
GNAL	rs12454673	18	11807585	0.2443	0.7035	0.7285
GNAL	rs10468679	18	11685676	-0.1587	1.596	0.9208
GNAL	rs12457181	18	11693235	0.3404	0.7035	0.6286
GNAL	rs8086766	18	11775174	1.156	0.7836	0.1403
GNAL	rs8099016	18	11686064	1.369	0.8419	0.1043
GNAL	rs8094039	18	11755356	0.9688	0.7589	0.2021
GNAL	rs12604626	18	11712048	0.2357	0.7681	0.759
GNAL	rs9946455	18	11863358	0.9664	1.614	0.5496
GNAL	rs1364631	18	11717162	1.242	0.7959	0.1189
GNAL	rs9303749	18	11792991	0.8812	0.8454	0.2975
GNAL	rs787554	18	11852697	0.7249	0.8356	0.3859
GNAL	rs662098	18	11869931	-0.4918	0.6902	0.4763
GNAL	rs2848463	18	11860015	0.8925	0.8869	0.3145
GNAL	rs1786573	18	11821761	1.407	0.7745	0.0695
GNAL	rs2866279	18	11747400	1.096	0.78	0.1604
GNAL	rs1477481	18	11778446	0.7212	0.9797	0.4618
GNAL	rs9676233	18	11778534	1.025	1.805	0.5701
GNAL	rs9962277	18	11789182	0.6887	0.9121	0.4504
GNAO1	rs3790113	16	54942221	0.3068	0.7464	0.6812
GNAO1	rs1108657	16	54913322	-0.1831	1.02	0.8576
GNAO1	rs899239	16	54878620	0.9555	0.7375	0.1954
GNAO1	rs3790116	16	54945545	-0.1325	0.9883	0.8934
GNAO1	rs2241954	16	54936479	-0.3993	0.707	0.5724
GNAO1	rs2241952	16	54920226	-0.04137	0.7481	0.9559
GNAO1	rs1799917	16	54935249	-0.2908	0.7191	0.6861
GNAO1	rs9923469	16	54847109	-0.2144	0.7365	0.771
GNAO1	rs11644870	16	54814153	-0.1104	1.239	0.929
GNAO1	rs7206796	16	54938778	0.4731	0.9404	0.6151
GNAO1	rs2398144	16	54910355	0.1588	0.7159	0.8245
GNAO1	rs899236	16	54910406	-0.4114	0.855	0.6305
GNAO1	rs899228	16	54944789	0.8154	0.8898	0.3597
GNAO1	rs1108656	16	54913275	0.2846	0.9396	0.762
GNAO1	rs4783937	16	54934546	-0.07438	0.712	0.9168
GNAO1	rs899227	16	54944970	-0.08047	0.7107	0.9099
GNAO1	rs9937815	16	54888333	-0.2193	0.7114	0.7579
GNAO1	rs4783932	16	54832002	-0.6223	0.6834	0.3627
GNAO1	rs7201872	16	54874846	1.236	2.282	0.5883
GNAO1	rs4784650	16	54864141	-0.1184	0.709	0.8674
GNAO1	rs13338253	16	54929962	0.4833	0.7032	0.4921
GNAO1	rs16956168	16	54807275	-0.7029	0.9486	0.4589
GNAO1	rs3790112	16	54938698	-0.2153	0.751	0.7745
GNAO1	rs3790095	16	54886668	-0.4546	0.9728	0.6404
GNAO1	rs2617841	16	54930723	-0.3854	0.8227	0.6396
GNAO1	rs8053370	16	54820407	-0.1104	1.239	0.929
GNAO1	rs8043572	16	54880733	-1.727	1.494	0.2481
GNAO1	rs2587888	16	54904973	0.3758	0.6944	0.5885
GNAO1	rs876619	16	54841035	-0.134	1.242	0.9141
GNAO1	rs3790092	16	54875761	-0.2399	0.9647	0.8036
GNAO1	rs12600108	16	54865932	0.1014	0.6933	0.8838
GNAO1	rs922445	16	54899560	-0.3133	0.9303	0.7364
GNAO1	rs2587885	16	54897597	-0.3345	0.9468	0.724
GNAO1	rs2587891	16	54926666	-0.0316	0.8149	0.9691
GNAO1	rs1424006	16	54849860	0.6661	0.7037	0.3441
GNAO1	rs12930151	16	54930809	0.1355	0.7175	0.8502
GNAO1	rs17281761	16	54902878	-0.1208	0.6948	0.8621
GNAO1	rs2587878	16	54872860	0.6668	0.7128	0.3498
GNAO1	rs17282194	16	54922856	0.5074	0.7005	0.469
GNAQ	rs10869979	9	79669989	-1.327	0.753	0.07833
GNAQ	rs10781468	9	79690225	-0.6498	0.8019	0.4179
GNAQ	rs1030828	9	79595252	-0.4363	0.7466	0.5591
GNAQ	rs11145635	9	79769202	2.024	1.152	0.07912
GNAQ	rs1930543	9	79831364	1.264	0.7759	0.1035
GNAQ	rs4744849	9	79545335	0.1027	0.6978	0.883
GNAQ	rs4744847	9	79544892	-0.8594	0.769	0.264
GNAQ	rs2296937	9	79696407	1.86	1.143	0.1042
GNAQ	rs3780305	9	79612003	-0.5132	0.8288	0.536
GNAQ	rs17786782	9	79648583	-1.121	1.4	0.4234
GNAQ	rs10869973	9	79608156	-0.4926	0.7465	0.5095
GNAQ	rs11145603	9	79686588	0.492	0.9332	0.5982
GNAQ	rs1328533	9	79674282	-0.02032	0.7223	0.9776
GNAQ	rs11145626	9	79751091	2.666	1.151	0.02079
GNAQ	rs7033572	9	79718577	-0.5199	0.7968	0.5142
GNAQ	rs2043636	9	79636546	-0.4522	0.7453	0.5442
GNAQ	rs17724988	9	79712917	-0.4027	1.464	0.7833
GNAQ	rs1041583	9	79828110	-0.4074	0.8036	0.6123
GNAQ	rs7048503	9	79659381	2.003	1.119	0.07384
GNAQ	rs3780297	9	79532422	-4.158	3.253	0.2015
GNAQ	rs10869977	9	79647096	-0.1262	0.7011	0.8572
GNAQ	rs1041584	9	79827985	1.27	0.7775	0.1028
GNAQ	rs10869985	9	79706912	-1.025	0.7457	0.1697
GNAQ	rs11145589	9	79662751	-0.9071	0.8116	0.264
GNAQ	rs7035689	9	79751492	2.353	0.8555	0.006073
GNAQ	rs10869981	9	79679423	-5.026	3.407	0.1406
GNAQ	rs2839899	9	79540819	-0.8525	0.7702	0.2687
GNAQ	rs17064021	9	79806346	-1.999	1.529	0.1915
GNAQ	rs2026000	9	79524801	-0.6562	0.7592	0.3877
GNAQ	rs1436450	9	79660701	-1.313	0.7558	0.08267
GNAQ	rs10781471	9	79705276	-1.05	0.7478	0.1607
GNAQ	rs6560613	9	79530207	-1.577	1.194	0.1869
GNAQ	rs4745672	9	79688048	-0.3106	0.6891	0.6522
GNAQ	rs1328529	9	79599165	-0.5283	0.7125	0.4586
GNAQ	rs2209911	9	79677669	-0.5333	0.8172	0.5141
GNAQ	rs1887773	9	79618755	-0.462	1.274	0.717
GNAQ	rs1328531	9	79579741	0.2366	1.264	0.8515
GNAQ	rs17064005	9	79779580	1.274	0.7816	0.1036
GNAQ	rs7020256	9	79715440	-1.033	0.7476	0.1675
GNAQ	rs10747022	9	79561349	-0.3044	0.8349	0.7155
GNAQ	rs10869989	9	79742688	2.256	0.855	0.008466
GNAS	rs6070638	20	56877226	-0.7995	0.9731	0.4115
GNAS	rs6026593	20	56912528	-0.461	1.089	0.672
GNAS	rs6064714	20	56847535	-1.069	0.8949	0.2326
GNAS	rs3730168	20	56912334	-0.8852	0.7297	0.2254
GNAS	rs6123832	20	56851466	-0.4155	0.7175	0.5627
GNAS	rs6092704	20	56901873	-2.037	1.198	0.08939
GNAS	rs8125112	20	56864560	-0.3236	0.9008	0.7195
GNAS	rs4810147	20	56855022	0.9536	0.6791	0.1606
GNAS	rs6026567	20	56878310	0.7562	0.7107	0.2876
GNAS	rs2057291	20	56905438	NA	NA	NA
GNAS	rs919197	20	56914328	-0.3315	0.7054	0.6385
GNAS	rs6026561	20	56860527	-0.4376	0.7303	0.5492
GNAZ	rs2267000	22	21785366	1.345	0.6961	0.05362
GNAZ	rs2283802	22	21784722	-1.796	0.8044	0.02583
GNAZ	rs4820537	22	21794810	-1.408	0.6765	0.03764
GNAZ	rs3788341	22	21747758	0.3451	0.7083	0.6262
GNAZ	rs2267005	22	21791723	1.445	0.6946	0.03781
GNAZ	rs2330338	22	21779955	-1.797	0.7931	0.02365
GNAZ	rs3788343	22	21753247	-1.822	0.7971	0.02248
GNAZ	rs9306383	22	21751058	0.6096	0.7028	0.3859
GNAZ	rs3788339	22	21747677	-2.094	1.173	0.07448
GNAZ	rs3788337	22	21742017	-0.07774	0.7266	0.9148
GNAZ	rs874138	22	21769530	-1.702	0.7995	0.03356
GNB1	rs16825336	1	1735586	-0.7404	1.225	0.5459
GNB1	rs2180311	1	1738594	0.5596	0.6896	0.4173
GNB1	rs6681938	1	1771080	0.2574	0.7346	0.7261
GNB1	rs7525092	1	1799950	-0.406	0.7857	0.6054
GNB1	rs4648592	1	1790894	-0.4334	0.7823	0.5797
GNB1	rs10907192	1	1782971	0.516	1.778	0.7717
GNB3	rs5439	12	6819143	0.8078	1.182	0.4945
GNB3	rs5446	12	6826723	0.8168	0.7995	0.3072
GNB3	rs5442	12	6825125	0.01441	1.381	0.9917
GNB3	rs4963517	12	6818061	-0.7023	0.6937	0.3116
GNB3	rs1129649	12	6818729	0.5696	0.7055	0.4196
GNB3	rs3759347	12	6817941	0.1842	0.7318	0.8013
GNB3	rs4963516	12	6818289	0.2229	0.9849	0.821
GNB3	rs5440	12	6819160	NA	NA	NA
GNG4	rs2481094	1	233799119	-1.125	0.7217	0.1195
GNG4	rs10159416	1	233881130	0.5984	0.7916	0.4499
GNG4	rs2841873	1	233810615	-0.9879	0.7266	0.1743
GNG4	rs1891978	1	233875793	-0.4061	0.691	0.5569
GNG4	rs6429207	1	233864957	0.2065	0.704	0.7694
GNG4	rs2841880	1	233805437	-1.126	0.7283	0.1225
GNG4	rs11800419	1	233850983	-3.089	3.415	0.366
GNG4	rs923942	1	233781652	0.4682	0.9875	0.6355
GNG4	rs508208	1	233794439	0.8877	0.7031	0.2071
GNG4	rs6429206	1	233857545	1.084	0.6792	0.1107
GNG4	rs17547995	1	233832785	0.2978	0.7394	0.6872
GNG4	rs10926264	1	233845760	1.566	1.386	0.2587
GNG4	rs291353	1	233787521	-0.826	0.6985	0.2373
GNG4	rs2774320	1	233823444	-0.1563	0.7175	0.8276
GNG4	rs2774339	1	233816201	0.6892	0.7249	0.342
GNG4	rs10926189	1	233827440	-0.2034	0.7531	0.7871
GNG4	rs6674438	1	233805138	-0.1943	0.9611	0.8398
GNG4	rs4659946	1	233831120	-0.2128	0.6896	0.7577
GNG4	rs425581	1	233783963	0.9064	0.7123	0.2035
GNG4	rs488618	1	233795519	-0.559	0.7	0.4248
GNG5	rs17365723	1	84741607	1.29	1.234	0.2962
GNG5	rs3813605	1	84743535	-2.345	0.9603	0.01482
GNG7	rs765044	19	2511423	0.7265	0.7082	0.3052
GNG7	rs2907335	19	2510932	-0.8698	1.599	0.5866
GNG7	rs1029753	19	2527272	-0.6951	0.74	0.3478
GNG7	rs4334421	19	2531057	2.019	0.8184	0.0138
GNG7	rs12985186	19	2466874	0.2769	0.6902	0.6884
GNG7	rs8113423	19	2493673	1.042	0.6891	0.1307
GNG7	rs2110119	19	2619611	-0.2023	0.7275	0.7811
GNG7	rs3936139	19	2538576	1.734	0.7736	0.02523
GNG7	rs759065	19	2597072	1.078	0.8453	0.2025
GNG7	rs7258864	19	2463606	-0.6356	0.6989	0.3634
GNG7	rs3752174	19	2465565	-0.1834	0.7784	0.8138
GNG7	rs7254861	19	2468875	0.3826	0.9851	0.6978
GNG7	rs12975010	19	2516176	0.6397	0.8628	0.4586
GNG7	rs10416033	19	2520946	-1.054	0.8748	0.2288
GNG7	rs4807291	19	2475685	0.004806	0.713	0.9946
GNG7	rs7257500	19	2570143	0.8063	1.21	0.5054
GNG7	rs3764584	19	2471716	0.1775	0.6972	0.7991
GNG7	rs11880582	19	2601034	0.581	0.718	0.4186
GNG7	rs8104096	19	2561822	0.6713	0.7721	0.3848
GNG7	rs17755118	19	2465732	0.9678	1.039	0.3518
GNG7	rs2965208	19	2552811	-0.08471	0.7705	0.9125
GNG7	rs1468703	19	2621293	-0.1075	0.7564	0.8871
GNG7	rs10414848	19	2485518	-0.3144	0.7035	0.655
GNG7	rs12462317	19	2485581	0.2475	0.765	0.7463
GNG7	rs6510696	19	2628012	-0.6488	0.7929	0.4135
GNG7	rs1860312	19	2524995	-0.01542	0.9226	0.9867
GNG7	rs9630890	19	2600218	0.142	0.9258	0.8781
GNG7	rs2159917	19	2646707	-0.3507	0.7268	0.6295
GNG7	rs2873409	19	2559353	-0.4334	0.6866	0.5281
GNG7	rs887030	19	2479705	-0.02574	0.7962	0.9742
GNG7	rs2058459	19	2614849	0.4239	0.7146	0.5532
GNG7	rs10411547	19	2568422	-0.2812	1.121	0.8019
GNG7	rs887270	19	2501852	0.1976	0.6826	0.7723
GNG7	rs10412559	19	2650585	-0.3972	0.8221	0.6291
GNG7	rs1609707	19	2508610	-0.8288	0.8195	0.3121
GNG7	rs17755100	19	2463876	0.6606	1.029	0.5211
GNG7	rs6510683	19	2498015	-1.247	1.223	0.3081
GNG10	rs4979031	9	113463254	-0.9704	0.8101	0.2313
GNG10	rs3824469	9	113462214	-1.769	1.794	0.3243
GNG10	rs4979032	9	113466796	0.2989	0.7478	0.6895
GNG11	rs4262	7	93389364	-0.09286	0.7144	0.8966
GNG11	rs17165909	7	93389542	0.4649	1.855	0.8022
GNG11	rs17303650	7	93390211	-1.792	1.56	0.2511
GNA14	rs10116050	9	79252094	-0.1672	1.003	0.8676
GNA14	rs17063807	9	79420177	NA	NA	NA
GNA14	rs1034014	9	79247814	-0.09863	1.101	0.9286
GNA14	rs1036955	9	79247379	0.7791	0.7094	0.2724
GNA14	rs2377917	9	79302205	0.5166	0.7115	0.468
GNA14	rs1373254	9	79349830	0.08396	0.6761	0.9012
GNA14	rs1122838	9	79452920	0.3309	1.036	0.7495
GNA14	rs2440232	9	79382268	0.805	0.7726	0.2977
GNA14	rs11145426	9	79249786	-0.6665	1.169	0.5687
GNA14	rs11145448	9	79311842	-0.4286	0.8725	0.6234
GNA14	rs11145462	9	79332930	0.7617	0.6852	0.2666
GNA14	rs11145470	9	79342007	0.1035	0.7328	0.8877
GNA14	rs636562	9	79324225	1.176	0.7187	0.1022
GNA14	rs17195438	9	79320366	-0.4865	0.82	0.5531
GNA14	rs13287484	9	79337655	-0.3971	0.9363	0.6715
GNA14	rs1801258	9	79239118	-1.069	0.7624	0.1612
GNA14	rs7035476	9	79359136	0.9238	1.1	0.4012
GNA14	rs7864216	9	79438397	0.2363	1.205	0.8445
GNA14	rs10781448	9	79367374	-0.4618	0.7166	0.5194
GNA14	rs7042448	9	79251462	-0.6014	0.7184	0.4028
GNA14	rs3780296	9	79327254	0.5303	0.703	0.4508
GNA14	rs1443864	9	79349685	-0.1141	0.7348	0.8766
GNA14	rs1443868	9	79381239	-0.05269	0.6826	0.9385
GNA14	rs1147181	9	79400344	0.1482	0.8067	0.8543
GNA14	rs1147182	9	79399424	0.8965	0.9948	0.3677
GNA14	rs1162211	9	79391121	-0.1247	0.9369	0.8941
GNA14	rs994362	9	79276851	0.5076	0.7098	0.4747
GNA14	rs1547190	9	79264954	1.636	0.6905	0.01805
GNA14	rs2296781	9	79233876	0.3872	0.6935	0.5767
GNA14	rs12339543	9	79420426	0.3683	1.217	0.7623
GNA14	rs10781447	9	79367165	0.5108	0.7013	0.4666
GNA14	rs12352759	9	79230767	-1.625	0.852	0.05685
GNA14	rs3780289	9	79260731	-0.3838	0.6957	0.5813
GNA14	rs7046214	9	79352390	-0.4434	0.8448	0.5998
GNA14	rs10869945	9	79357948	0.1999	0.6757	0.7674
GNA14	rs10869950	9	79446820	0.5094	1.008	0.6136
GNA14	rs12683817	9	79240630	0.9644	0.7317	0.1878
GNA14	rs3824405	9	79266262	-1.742	0.7712	0.0241
GNA14	rs2889774	9	79302033	0.02211	0.7507	0.9765
GNA14	rs716080	9	79386431	0.5997	0.7061	0.3959
GNA14	rs17063627	9	79229478	1.841	1.469	0.2104
GNA14	rs2184481	9	79409501	-0.3351	0.8406	0.6903
GNA14	rs4745641	9	79335332	1.406	0.8389	0.09407
GNA14	rs12352752	9	79260815	0.05647	0.9211	0.9511
GNA14	rs13288161	9	79426258	0.05251	0.9375	0.9553
GNA14	rs1144434	9	79395768	0.2601	0.7117	0.7148
GNA14	rs990001	9	79276545	0.1059	1.074	0.9215
GNA14	rs3780293	9	79266067	-1.602	0.7571	0.0346
GNA14	rs1144430	9	79398945	-0.09048	0.8131	0.9114
GNA14	rs961572	9	79375749	0.7431	0.7652	0.3318
GNA14	rs1953330	9	79411286	0.1243	0.7234	0.8636
GNA14	rs7041488	9	79314630	-0.7111	0.722	0.3249
GNA14	rs11145506	9	79454404	-2.909	3.058	0.3417
GNA14	rs2210755	9	79413643	-1.347	1.326	0.31
GNA14	rs4745639	9	79255890	-0.126	1.114	0.91
GNA14	rs1663112	9	79405784	0.034	0.7132	0.962
GNA14	rs7874722	9	79370515	-1.139	1.305	0.3831
GNA14	rs2225741	9	79413428	-2.14	1.651	0.1952
GNA14	rs990000	9	79276354	-0.2476	0.8368	0.7674
GNA13	rs11656396	17	60476538	1.528	1.206	0.2053
GNA13	rs12944877	17	60465716	1.463	1.102	0.1848
GNA13	rs3972219	17	60448995	1.187	1.387	0.3924
GNA13	rs8082708	17	60472762	1.468	1.209	0.2249
GNB5	rs2899485	15	50206777	-0.2195	0.7578	0.7722
GNB5	rs10220890	15	50239176	-0.6624	1.037	0.5232
GNB5	rs4219	15	50272316	-0.9986	1.08	0.3553
GNB5	rs12909184	15	50237909	-0.1925	0.9467	0.8389
GNB5	rs3794545	15	50230366	-0.6041	2.353	0.7974
GNB5	rs12438743	15	50241390	-0.1865	0.946	0.8437
GNB5	rs12595160	15	50250777	0.3988	0.9916	0.6877
GNB5	rs4238384	15	50223626	-0.1854	0.9274	0.8416
GNB5	rs4480744	15	50221916	-0.2783	0.7738	0.7192
GNB5	rs1063902	15	50272242	0.2259	0.8679	0.7947
GNG2	rs10133203	14	51425137	0.9092	0.7038	0.1968
GNG2	rs12889199	14	51416712	-1.248	1.608	0.4376
GNG2	rs3742539	14	51449937	-0.4607	1.106	0.6772
GNG2	rs1032583	14	51502865	-2.135	2.671	0.4244
GNG2	rs10129965	14	51424154	0.2436	0.6872	0.7231
GNG2	rs12885784	14	51403953	-0.8827	0.7363	0.2309
GNG2	rs17124680	14	51403992	0.7917	0.7166	0.2695
GNG2	rs17124753	14	51478130	-2.094	3.058	0.4937
GNG2	rs11625611	14	51432893	0.4757	0.6899	0.4906
GNG2	rs12886319	14	51404164	-2.041	1.038	0.04963
GNG2	rs7154419	14	51474973	-1.089	2.531	0.6672
GNG2	rs10498440	14	51483323	0.4264	0.7144	0.5507
GNG2	rs10150753	14	51417976	0.4729	0.683	0.4888
GNG2	rs1693198	14	51453764	-1.988	2.562	0.4379
GNG2	rs1253704	14	51469804	0.5266	1.479	0.7218
GNG2	rs17124656	14	51395835	-0.2681	0.7991	0.7373
GNG2	rs12436400	14	51410608	0.669	0.6918	0.3338
GNG2	rs1253698	14	51468024	-0.2968	0.6837	0.6643
GNG2	rs7152036	14	51400974	0.4016	0.6817	0.5559
GNG2	rs7143686	14	51469786	0.3905	2.014	0.8463
GNG2	rs1953862	14	51403839	-0.6029	0.7343	0.4118
GNG2	rs12147761	14	51443103	-0.2293	0.7051	0.7451
GNG2	rs12878420	14	51406432	0.7006	0.7085	0.323
GNG2	rs1057804	14	51503805	-2.612	1.365	0.05598
GNG2	rs8005555	14	51402868	-1.361	1.15	0.2369
GNG2	rs1890698	14	51434458	0.3704	0.6904	0.5918
GNG2	rs4898725	14	51447489	-0.7039	1.051	0.5031
GNG2	rs17124780	14	51495256	0.5196	0.7196	0.4704
GNG2	rs4901170	14	51404339	0.8992	0.6822	0.1878
GNG2	rs8008081	14	51486162	0.5099	0.7222	0.4804
GNG2	rs11622145	14	51482789	0.5949	0.7172	0.4071
GNG2	rs2236561	14	51487530	0.5691	0.7225	0.4311
GNG2	rs1953858	14	51438309	-1.821	1.197	0.1283
GNG2	rs11157866	14	51441063	-1.475	1.039	0.1561
GNG2	rs2357247	14	51414961	0.4288	0.6925	0.536
GNG2	rs1253690	14	51452565	0.6044	0.7079	0.3934
GNG2	rs1253660	14	51499855	0.6306	2.714	0.8163
GNG2	rs4898720	14	51402258	-1.36	1.151	0.2377
GNG2	rs1253706	14	51470127	1.033	0.6962	0.138
GNG2	rs8020243	14	51447770	-1.449	1.621	0.3718
GNG12	rs7542492	1	68003873	0.06467	1.373	0.9624
GNG12	rs652947	1	67984677	-0.9499	0.8025	0.2368
GNG12	rs10493427	1	68054452	0.09709	1.731	0.9553
GNG12	rs2246675	1	68063534	0.7257	0.7537	0.3359
GNG12	rs17531147	1	67959025	1.184	1.216	0.3304
GNG12	rs12085997	1	67971678	-0.1394	1.373	0.9192
GNG12	rs1949133	1	68015985	0.625	0.7296	0.3919
GNG12	rs12036392	1	68022940	0.4931	0.7483	0.5101
GNG12	rs1033106	1	68007665	-0.3271	1.027	0.7502
GNG12	rs2000406	1	68051910	-0.9657	0.8424	0.2519
GNG12	rs12121525	1	67995815	-2.842	1.309	0.03023
GNG12	rs1276303	1	68033366	0.07307	0.743	0.9217
GNG12	rs557986	1	67981534	-1.035	1.051	0.325
GNG12	rs12239301	1	68055759	-0.7463	1.208	0.5368
GNG12	rs11209143	1	67962553	-1.734	0.7277	0.01735
GNG12	rs654513	1	67954303	-1.006	0.7987	0.2083
GNG12	rs6671283	1	68055489	1.52	1.726	0.3786
GNG12	rs2265921	1	68046368	0.582	0.7624	0.4454
GNG12	rs1276294	1	68025918	-0.6438	1.369	0.6382
GNG12	rs12091105	1	68051310	-0.6944	0.827	0.4013
GNG12	rs1276309	1	68035491	0.1462	0.7602	0.8475
GNG12	rs2802462	1	68020202	-1.168	0.7489	0.1191
GNG12	rs12145172	1	67960263	-2.874	1.338	0.03192
GNG12	rs3766276	1	68012554	NA	NA	NA
GNG12	rs577305	1	68011443	-1.41	0.9004	0.1176
GNG12	rs3766265	1	67970740	-2.03	1.215	0.0951
GNG12	rs17474654	1	68049963	-0.7454	1.207	0.5369
GNG12	rs3766270	1	67988012	-1.321	0.9668	0.1723
GNB4	rs11715227	3	180644438	0.5644	0.7879	0.4739
GNB4	rs13087067	3	180604702	2.059	0.9655	0.03321
GNB4	rs12488540	3	180639341	1.004	0.8704	0.2492
GNB4	rs2024497	3	180629865	-0.6431	0.7061	0.3627
GNB4	rs13074663	3	180608279	1.542	0.8578	0.07247
GNB4	rs2287208	3	180645010	1.03	0.6894	0.1355
GNB4	rs10937003	3	180598074	0.3898	0.8074	0.6294
GNB4	rs4855074	3	180651156	-0.7701	1.067	0.4705
GNB4	rs7618348	3	180627433	0.3054	0.7256	0.674
