# Supplementary material for: Functional Gene Group Analysis Indicates No Role for Heterotrimeric G Proteins in Cognitive Ability
Source: PLoS One. 2014 Mar 13;9(3):e91690. doi: 10.1371/journal.pone.0091690 (PMC3953514; doi:10.1371/journal.pone.0091690)
Supplement: Table S3 — (CSV) [file pone.0091690.s003.csv]

Abbreviations: Chr, Chromosome; BP, base pair in HG18; Beta, Regression coefficient. The Beta their standard erros and and P-value were derived using the --assoc function in PLINK to analyze a quantitative trait. Age, sex and four mds components were controlled for by residualization as described in the methods section. P-values are uncorrected for multiple comparisons.
Gene	SNP	Chr	BP	Beta	Standard.error	P.value
GNA11	rs3746069	19	3065864	0.1888	0.09196	0.04077
GNA11	rs308052	19	3055629	-0.1368	0.1026	0.183
GNA11	rs3786947	19	3065229	-0.08262	0.07615	0.2787
GNA11	rs308033	19	3050982	-0.1458	0.08483	0.08649
GNA11	rs2238625	19	3055652	-0.08828	0.07788	0.2578
GNA11	rs308049	19	3067725	0.05172	0.08568	0.5465
GNA11	rs308054	19	3056987	0.1579	0.0753	0.03676
GNA11	rs4806907	19	3044163	0.1584	0.07439	0.03395
GNA11	rs308039	19	3046927	-0.07201	0.08812	0.4144
GNA12	rs2693566	7	2742570	0.07017	0.07678	0.3614
GNA12	rs798519	7	2743224	0.06708	0.07713	0.3851
GNA12	rs757788	7	2802959	-0.1389	0.1086	0.2017
GNA12	rs798500	7	2757211	0.04462	0.0805	0.5797
GNA12	rs17132744	7	2841508	-0.1231	0.1103	0.2652
GNA12	rs2266925	7	2829417	0.04639	0.0847	0.5842
GNA12	rs2266922	7	2791233	-0.03282	0.07564	0.6646
GNA12	rs2533888	7	2797609	0.03641	0.07706	0.6369
GNA12	rs2283779	7	2781666	-0.0452	0.07518	0.5481
GNA12	rs798523	7	2742320	0.06708	0.07713	0.3851
GNA12	rs17193852	7	2774624	0.1145	0.1166	0.327
GNA12	rs2255782	7	2807642	0.09075	0.07864	0.2493
GNA12	rs2266920	7	2741704	0.05277	0.1041	0.6126
GNA12	rs1182185	7	2838759	0.02942	0.0802	0.7139
GNA12	rs798520	7	2743153	0.07378	0.07616	0.3333
GNA12	rs208354	7	2747389	0.0659	0.1093	0.547
GNA12	rs757787	7	2802881	0.03451	0.07753	0.6565
GNA12	rs11772125	7	2763780	-0.1241	0.1564	0.4281
GNA12	rs1713919	7	2831232	0.01645	0.08107	0.8393
GNA12	rs1182188	7	2836511	0.03664	0.08105	0.6515
GNA12	rs2527686	7	2800939	0.04485	0.07839	0.5676
GNA12	rs208357	7	2741315	0.03712	0.08676	0.669
GNA12	rs208358	7	2740131	0.03963	0.08946	0.6581
GNA12	rs1182198	7	2829432	-0.0005076	0.08309	0.9951
GNA12	rs208346	7	2766212	0.06025	0.07746	0.4372
GNA12	rs2533883	7	2810288	0.09075	0.07864	0.2493
GNA12	rs1182190	7	2835917	-0.0274	0.07484	0.7145
GNA12	rs33932857	7	2742244	-0.111	0.08107	0.172
GNA12	rs1182174	7	2841946	0.02676	0.08128	0.7422
GNA12	rs1182181	7	2839773	0.03717	0.08141	0.6483
GNA12	rs1636264	7	2831112	0.0196	0.08073	0.8083
GNA12	rs12484	7	2735152	0.02066	0.07621	0.7865
GNA12	rs2644274	7	2820906	-0.0339	0.07492	0.6512
GNA12	rs2255541	7	2809687	0.09075	0.07864	0.2493
GNA12	rs2644272	7	2822969	0.06125	0.07849	0.4357
GNA12	rs798524	7	2742291	0.07077	0.07651	0.3556
GNA12	rs7807978	7	2781161	-0.04186	0.07535	0.5789
GNA12	rs1636249	7	2850809	-0.04139	0.08202	0.6142
GNA12	rs798532	7	2735390	-0.007389	0.08387	0.9298
GNA12	rs1636250	7	2850959	-0.04139	0.08202	0.6142
GNA12	rs11761804	7	2759050	-0.1339	0.108	0.2159
GNA12	rs208353	7	2748678	-0.05278	0.1417	0.7098
GNA12	rs798486	7	2769563	0.02266	0.08116	0.7803
GNA12	rs1182179	7	2840174	0.03664	0.08105	0.6515
GNA12	rs798490	7	2768068	0.02266	0.08116	0.7803
GNA12	rs1182184	7	2838972	0.03105	0.08176	0.7043
GNA12	rs2527690	7	2820776	-0.0339	0.07492	0.6512
GNA12	rs6975733	7	2811174	-0.07268	0.09748	0.4564
GNA12	rs1182197	7	2829815	-0.001519	0.0772	0.9843
GNA12	rs2527688	7	2814022	0.09075	0.07864	0.2493
GNA12	rs9332401	7	2781260	-0.04541	0.09802	0.6435
GNA12	rs4722092	7	2813532	-0.05103	0.1218	0.6756
GNA12	rs2258960	7	2793802	0.0674	0.07764	0.3859
GNA12	rs2527687	7	2805011	-0.03899	0.07391	0.5982
GNA12	rs798497	7	2762483	0.04462	0.0805	0.5797
GNA12	rs2258709	7	2798891	0.03641	0.07706	0.6369
GNA12	rs798489	7	2768329	0.01897	0.08551	0.8245
GNA12	rs2644275	7	2820536	-0.0339	0.07492	0.6512
GNA12	rs1182189	7	2836048	0.02947	0.08156	0.718
GNA12	rs4719676	7	2786729	-0.05174	0.09572	0.5892
GNA12	rs757791	7	2833822	-0.02617	0.07661	0.7329
GNA12	rs3846992	7	2796769	0.07458	0.07844	0.3424
GNA12	rs4719683	7	2817983	-0.08792	0.09729	0.3668
GNA15	rs12610831	19	3113072	-0.01858	0.08766	0.8323
GNA15	rs1637656	19	3113909	-0.2079	0.08969	0.02099
GNA15	rs2074864	19	3106736	-0.006969	0.07758	0.9285
GNA15	rs1465245	19	3087845	0.1007	0.07409	0.1748
GNA15	rs2238628	19	3103982	-0.06193	0.1382	0.6544
GNA15	rs2074865	19	3106902	-0.01341	0.1267	0.9158
GNA15	rs11880198	19	3110769	0.06518	0.09266	0.4823
GNAI1	rs2523189	7	79614364	-0.07216	0.08134	0.3756
GNAI1	rs6956455	7	79652863	0.01261	0.07791	0.8715
GNAI1	rs2523194	7	79634751	0.08986	0.1417	0.5263
GNAI1	rs10272499	7	79667780	0.003162	0.07804	0.9677
GNAI1	rs17245731	7	79670569	0.08162	0.09185	0.3748
GNAI1	rs2886611	7	79681241	0.07527	0.08876	0.397
GNAI1	rs12706644	7	79609963	-0.05315	0.187	0.7764
GNAI1	rs1468242	7	79636560	0.007753	0.07779	0.9207
GNAI1	rs10274707	7	79618228	0.1393	0.0783	0.07611
GNAI1	rs10238438	7	79679890	0.03363	0.08722	0.7
GNAI1	rs6467043	7	79660339	0.06259	0.1447	0.6656
GNAI1	rs11980616	7	79637549	-0.08607	0.1198	0.4728
GNAI1	rs3801357	7	79678047	0.0377	0.1253	0.7637
GNAI1	rs17806203	7	79630542	0.07935	0.1048	0.4496
GNAI1	rs4512317	7	79655885	0.005961	0.07846	0.9395
GNAI1	rs10230368	7	79647920	-0.01783	0.08546	0.8349
GNAI1	rs2428469	7	79603558	-0.06231	0.08127	0.4438
GNAI1	rs2714449	7	79629883	-0.05171	0.0902	0.5669
GNAI1	rs916905	7	79638283	0.06231	0.0808	0.4412
GNAI1	rs9244	7	79685251	-0.3073	0.1236	0.01339
GNAI2	rs2236944	3	50267197	0.2307	0.2538	0.3639
GNAI2	rs2282751	3	50266789	0.1426	0.1079	0.187
GNAI3	rs7355073	1	109931263	-0.08818	0.09774	0.3676
GNAI3	rs7537507	1	109932628	-0.06176	0.099	0.5331
GNAI3	rs541320	1	109933621	0.001119	0.08921	0.99
GNAI3	rs518076	1	109910562	0.0508	0.1295	0.695
GNAI3	rs2483920	1	109935295	-0.005118	0.1177	0.9653
GNAI3	rs2301230	1	109937981	0.03358	0.07221	0.6422
GNAL	rs4635399	18	11719342	0.01858	0.149	0.9008
GNAL	rs16976642	18	11751127	0.2565	0.09462	0.007054
GNAL	rs1647553	18	11813394	0.1431	0.09038	0.1143
GNAL	rs1013459	18	11690534	-0.08516	0.1103	0.4407
GNAL	rs10468681	18	11790066	0.1659	0.08483	0.05128
GNAL	rs9947295	18	11749432	-0.1141	0.1142	0.3186
GNAL	rs2113739	18	11751954	0.1404	0.07981	0.0794
GNAL	rs1647558	18	11815317	0.1102	0.08388	0.1899
GNAL	rs3888795	18	11853899	0.1007	0.1481	0.497
GNAL	rs3786306	18	11869825	0.007835	0.08992	0.9306
GNAL	rs7227421	18	11739198	-0.2154	0.2339	0.3577
GNAL	rs8099153	18	11765522	-0.07504	0.138	0.5869
GNAL	rs11872939	18	11772521	-0.07504	0.138	0.5869
GNAL	rs7239624	18	11868535	-0.001446	0.09289	0.9876
GNAL	rs12607811	18	11835706	0.2074	0.09205	0.02485
GNAL	rs12373386	18	11872206	0.1581	0.08647	0.06831
GNAL	rs12454673	18	11807585	0.04488	0.07785	0.5647
GNAL	rs10468679	18	11685676	-0.04232	0.1338	0.7519
GNAL	rs12457181	18	11693235	0.02668	0.07765	0.7314
GNAL	rs8086766	18	11775174	0.09617	0.08131	0.2377
GNAL	rs8099016	18	11686064	0.008398	0.08186	0.9183
GNAL	rs8094039	18	11755356	0.07205	0.08005	0.3687
GNAL	rs12604626	18	11712048	0.07986	0.08139	0.3272
GNAL	rs9946455	18	11863358	0.05948	0.1747	0.7337
GNAL	rs1364631	18	11717162	0.1141	0.07885	0.1489
GNAL	rs9303749	18	11792991	0.1659	0.08483	0.05128
GNAL	rs787554	18	11852697	-0.0127	0.08868	0.8862
GNAL	rs662098	18	11869931	-0.04876	0.07303	0.5048
GNAL	rs2848463	18	11860015	-0.01506	0.09415	0.873
GNAL	rs1786573	18	11821761	0.08483	0.0777	0.2757
GNAL	rs2866279	18	11747400	0.0642	0.08045	0.4254
GNAL	rs1477481	18	11778446	0.2433	0.09529	0.01109
GNAL	rs9676233	18	11778534	-0.01706	0.1623	0.9163
GNAL	rs9962277	18	11789182	0.1951	0.09061	0.03196
GNAO1	rs3790113	16	54942221	-0.09183	0.08066	0.2557
GNAO1	rs1108657	16	54913322	0.02688	0.1206	0.8238
GNAO1	rs899239	16	54878620	0.01717	0.07679	0.8232
GNAO1	rs3790116	16	54945545	-0.1347	0.1116	0.2281
GNAO1	rs2241954	16	54936479	0.01686	0.07586	0.8243
GNAO1	rs2241952	16	54920226	0.01899	0.08027	0.8131
GNAO1	rs1799917	16	54935249	0.02746	0.07957	0.7302
GNAO1	rs9923469	16	54847109	-0.03861	0.08194	0.6378
GNAO1	rs11644870	16	54814153	0.1693	0.1311	0.1975
GNAO1	rs7206796	16	54938778	-0.1109	0.1059	0.2956
GNAO1	rs2398144	16	54910355	-0.05194	0.07851	0.5086
GNAO1	rs899236	16	54910406	0.02259	0.09021	0.8024
GNAO1	rs899228	16	54944789	-0.034	0.1017	0.7384
GNAO1	rs1108656	16	54913275	0.01927	0.108	0.8584
GNAO1	rs4783937	16	54934546	0.02578	0.07995	0.7473
GNAO1	rs899227	16	54944970	0.01096	0.07641	0.886
GNAO1	rs9937815	16	54888333	-0.06144	0.07786	0.4306
GNAO1	rs4783932	16	54832002	0.01557	0.07638	0.8386
GNAO1	rs7201872	16	54874846	-0.1694	0.1987	0.3944
GNAO1	rs4784650	16	54864141	-0.01995	0.07797	0.7982
GNAO1	rs13338253	16	54929962	-0.005927	0.07519	0.9372
GNAO1	rs16956168	16	54807275	0.08988	0.1032	0.3846
GNAO1	rs3790112	16	54938698	-0.1056	0.08295	0.2037
GNAO1	rs3790095	16	54886668	-0.0464	0.11	0.6735
GNAO1	rs2617841	16	54930723	-0.04028	0.08965	0.6535
GNAO1	rs8053370	16	54820407	0.1693	0.1311	0.1975
GNAO1	rs8043572	16	54880733	0.0531	0.1572	0.7357
GNAO1	rs2587888	16	54904973	0.03616	0.07645	0.6365
GNAO1	rs876619	16	54841035	0.1693	0.1311	0.1975
GNAO1	rs3790092	16	54875761	-0.03138	0.1046	0.7643
GNAO1	rs12600108	16	54865932	0.0621	0.07487	0.4074
GNAO1	rs922445	16	54899560	0.08538	0.1048	0.416
GNAO1	rs2587885	16	54897597	-0.02177	0.1038	0.8339
GNAO1	rs2587891	16	54926666	0.07195	0.08949	0.4219
GNAO1	rs1424006	16	54849860	-0.04809	0.07884	0.5423
GNAO1	rs12930151	16	54930809	-0.02725	0.08094	0.7365
GNAO1	rs17281761	16	54902878	0.04276	0.07613	0.5747
GNAO1	rs2587878	16	54872860	0.03995	0.07663	0.6025
GNAO1	rs17282194	16	54922856	-0.01036	0.07939	0.8962
GNAQ	rs10869979	9	79669989	0.00598	0.07947	0.9401
GNAQ	rs10781468	9	79690225	0.0124	0.08395	0.8826
GNAQ	rs1030828	9	79595252	0.03608	0.07981	0.6515
GNAQ	rs11145635	9	79769202	-0.134	0.1166	0.2511
GNAQ	rs1930543	9	79831364	-0.1791	0.08353	0.03267
GNAQ	rs4744849	9	79545335	-0.01902	0.07684	0.8047
GNAQ	rs4744847	9	79544892	0.03521	0.08288	0.6712
GNAQ	rs2296937	9	79696407	-0.1554	0.1165	0.183
GNAQ	rs3780305	9	79612003	0.09037	0.09076	0.3201
GNAQ	rs17786782	9	79648583	0.3619	0.1443	0.01262
GNAQ	rs10869973	9	79608156	0.04984	0.07892	0.5281
GNAQ	rs11145603	9	79686588	-0.1511	0.09854	0.1262
GNAQ	rs1328533	9	79674282	-0.05575	0.0732	0.4468
GNAQ	rs11145626	9	79751091	-0.151	0.1186	0.2038
GNAQ	rs7033572	9	79718577	0.02685	0.08446	0.7508
GNAQ	rs2043636	9	79636546	0.04351	0.08158	0.5942
GNAQ	rs17724988	9	79712917	0.02446	0.1669	0.8835
GNAQ	rs1041583	9	79828110	0.00615	0.08428	0.9419
GNAQ	rs7048503	9	79659381	-0.1113	0.1096	0.3105
GNAQ	rs3780297	9	79532422	-0.2482	0.2803	0.3764
GNAQ	rs10869977	9	79647096	-0.06686	0.07913	0.3987
GNAQ	rs1041584	9	79827985	-0.179	0.0839	0.03361
GNAQ	rs10869985	9	79706912	-0.02034	0.08091	0.8016
GNAQ	rs11145589	9	79662751	0.03343	0.08319	0.688
GNAQ	rs7035689	9	79751492	-0.2027	0.08922	0.02372
GNAQ	rs10869981	9	79679423	0.08613	0.2806	0.7591
GNAQ	rs2839899	9	79540819	0.02922	0.08298	0.7249
GNAQ	rs17064021	9	79806346	-0.1219	0.1807	0.5003
GNAQ	rs2026000	9	79524801	0.03767	0.08302	0.6502
GNAQ	rs1436450	9	79660701	0.00172	0.0794	0.9827
GNAQ	rs10781471	9	79705276	-0.004908	0.0803	0.9513
GNAQ	rs6560613	9	79530207	0.1226	0.1245	0.3254
GNAQ	rs4745672	9	79688048	0.1605	0.07645	0.03649
GNAQ	rs1328529	9	79599165	-0.02267	0.07635	0.7667
GNAQ	rs2209911	9	79677669	0.007183	0.08807	0.935
GNAQ	rs1887773	9	79618755	-0.1514	0.1256	0.2291
GNAQ	rs1328531	9	79579741	-0.148	0.1429	0.3011
GNAQ	rs17064005	9	79779580	-0.2019	0.08403	0.01682
GNAQ	rs7020256	9	79715440	-0.003531	0.08167	0.9655
GNAQ	rs10747022	9	79561349	0.1002	0.09012	0.267
GNAQ	rs10869989	9	79742688	-0.2006	0.08949	0.02565
GNAS	rs6070638	20	56877226	-0.02926	0.1111	0.7924
GNAS	rs6026593	20	56912528	-0.08669	0.1171	0.4598
GNAS	rs6064714	20	56847535	0.09108	0.1009	0.3671
GNAS	rs3730168	20	56912334	0.03987	0.07992	0.6182
GNAS	rs6123832	20	56851466	0.03811	0.07924	0.6309
GNAS	rs6092704	20	56901873	-0.2337	0.1334	0.08063
GNAS	rs8125112	20	56864560	-0.02918	0.1036	0.7783
GNAS	rs4810147	20	56855022	0.03773	0.07798	0.6288
GNAS	rs6026567	20	56878310	0.0359	0.08032	0.6552
GNAS	rs2057291	20	56905438	0.03865	0.08046	0.6313
GNAS	rs919197	20	56914328	-0.04059	0.07534	0.5904
GNAS	rs6026561	20	56860527	0.03069	0.08055	0.7034
GNAZ	rs2267000	22	21785366	-0.1783	0.07433	0.01699
GNAZ	rs2283802	22	21784722	0.2131	0.08849	0.01656
GNAZ	rs4820537	22	21794810	0.1388	0.07513	0.06561
GNAZ	rs3788341	22	21747758	0.08601	0.07625	0.2601
GNAZ	rs2267005	22	21791723	-0.1877	0.07476	0.0125
GNAZ	rs2330338	22	21779955	0.2375	0.087	0.00665
GNAZ	rs3788343	22	21753247	0.2478	0.08762	0.004946
GNAZ	rs9306383	22	21751058	-0.02046	0.07846	0.7944
GNAZ	rs3788339	22	21747677	0.01542	0.1363	0.91
GNAZ	rs3788337	22	21742017	0.06468	0.08018	0.4204
GNAZ	rs874138	22	21769530	0.2213	0.08783	0.0122
GNB1	rs16825336	1	1735586	0.01077	0.1211	0.9292
GNB1	rs2180311	1	1738594	-0.0429	0.07652	0.5755
GNB1	rs6681938	1	1771080	-0.09431	0.08537	0.27
GNB1	rs7525092	1	1799950	-0.009652	0.07854	0.9023
GNB1	rs4648592	1	1790894	-0.01353	0.07845	0.8632
GNB1	rs10907192	1	1782971	0.3819	0.1966	0.05296
GNB3	rs5439	12	6819143	-0.08196	0.1279	0.5219
GNB3	rs5446	12	6826723	0.1	0.08545	0.2427
GNB3	rs5442	12	6825125	-0.1057	0.1649	0.5219
GNB3	rs4963517	12	6818061	-0.05158	0.08038	0.5215
GNB3	rs1129649	12	6818729	0.1474	0.08163	0.07175
GNB3	rs3759347	12	6817941	0.1716	0.08323	0.03996
GNB3	rs4963516	12	6818289	-0.06712	0.1055	0.5249
GNB3	rs5440	12	6819160	-0.07353	0.07734	0.3424
GNG4	rs2481094	1	233799119	-0.02712	0.07456	0.7162
GNG4	rs10159416	1	233881130	0.1092	0.08509	0.2002
GNG4	rs2841873	1	233810615	-0.02739	0.07684	0.7217
GNG4	rs1891978	1	233875793	-0.05041	0.0763	0.5092
GNG4	rs6429207	1	233864957	-0.05134	0.07681	0.5043
GNG4	rs2841880	1	233805437	-0.01526	0.07542	0.8398
GNG4	rs11800419	1	233850983	NA	NA	NA
GNG4	rs923942	1	233781652	-0.06986	0.1091	0.5222
GNG4	rs508208	1	233794439	-0.04086	0.07886	0.6047
GNG4	rs6429206	1	233857545	-0.03252	0.0753	0.6661
GNG4	rs17547995	1	233832785	0.01092	0.08035	0.8919
GNG4	rs10926264	1	233845760	0.1944	0.1723	0.26
GNG4	rs291353	1	233787521	-0.01318	0.07819	0.8662
GNG4	rs2774320	1	233823444	-0.03542	0.07653	0.6438
GNG4	rs2774339	1	233816201	-0.05904	0.07863	0.4533
GNG4	rs10926189	1	233827440	-0.08464	0.07856	0.282
GNG4	rs6674438	1	233805138	0.02871	0.09397	0.7601
GNG4	rs4659946	1	233831120	0.004944	0.07573	0.948
GNG4	rs425581	1	233783963	-0.009006	0.07996	0.9104
GNG4	rs488618	1	233795519	-0.001557	0.07393	0.9832
GNG5	rs17365723	1	84741607	0.1736	0.1242	0.1631
GNG5	rs3813605	1	84743535	-0.02194	0.09995	0.8264
GNG7	rs765044	19	2511423	-0.002701	0.07911	0.9728
GNG7	rs2907335	19	2510932	-0.111	0.1509	0.4625
GNG7	rs1029753	19	2527272	0.02878	0.08189	0.7255
GNG7	rs4334421	19	2531057	-0.0189	0.08658	0.8274
GNG7	rs12985186	19	2466874	-0.05542	0.07697	0.472
GNG7	rs8113423	19	2493673	-0.06799	0.0728	0.351
GNG7	rs2110119	19	2619611	0.08042	0.08265	0.3312
GNG7	rs3936139	19	2538576	-0.0883	0.08142	0.2789
GNG7	rs759065	19	2597072	0.001102	0.09247	0.9905
GNG7	rs7258864	19	2463606	0.05629	0.07386	0.4465
GNG7	rs3752174	19	2465565	0.0483	0.08415	0.5663
GNG7	rs7254861	19	2468875	-0.1229	0.1104	0.2666
GNG7	rs12975010	19	2516176	0.0235	0.09691	0.8085
GNG7	rs10416033	19	2520946	0.061	0.09499	0.5212
GNG7	rs4807291	19	2475685	0.03509	0.07675	0.6478
GNG7	rs7257500	19	2570143	-0.1581	0.1289	0.221
GNG7	rs3764584	19	2471716	-0.03865	0.07561	0.6096
GNG7	rs11880582	19	2601034	0.0584	0.07623	0.4442
GNG7	rs8104096	19	2561822	-0.1735	0.08356	0.03855
GNG7	rs17755118	19	2465732	-0.2159	0.1204	0.07388
GNG7	rs2965208	19	2552811	-0.02146	0.08475	0.8002
GNG7	rs1468703	19	2621293	0.1138	0.08357	0.1741
GNG7	rs10414848	19	2485518	0.06149	0.07877	0.4355
GNG7	rs12462317	19	2485581	0.03073	0.07941	0.699
GNG7	rs6510696	19	2628012	0.03	0.0934	0.7483
GNG7	rs1860312	19	2524995	0.01817	0.1019	0.8586
GNG7	rs9630890	19	2600218	0.04954	0.09852	0.6154
GNG7	rs2159917	19	2646707	0.1086	0.07852	0.1675
GNG7	rs2873409	19	2559353	0.0001543	0.07378	0.9983
GNG7	rs887030	19	2479705	-0.1423	0.08396	0.09107
GNG7	rs2058459	19	2614849	0.02018	0.08007	0.8012
GNG7	rs10411547	19	2568422	0.1582	0.1142	0.1668
GNG7	rs887270	19	2501852	0.1113	0.0783	0.1561
GNG7	rs10412559	19	2650585	0.05318	0.0903	0.5563
GNG7	rs1609707	19	2508610	0.02342	0.08528	0.7838
GNG7	rs17755100	19	2463876	-0.1011	0.1119	0.3672
GNG7	rs6510683	19	2498015	0.06127	0.1257	0.6264
GNG10	rs4979031	9	113463254	0.006089	0.08795	0.9448
GNG10	rs3824469	9	113462214	0.4332	0.1842	0.01924
GNG10	rs4979032	9	113466796	-0.03271	0.07989	0.6824
GNG11	rs4262	7	93389364	0.01001	0.07475	0.8936
GNG11	rs17165909	7	93389542	-0.1156	0.2402	0.6305
GNG11	rs17303650	7	93390211	0.1427	0.1695	0.4004
GNA14	rs10116050	9	79252094	-0.06467	0.1072	0.5467
GNA14	rs17063807	9	79420177	-0.2591	0.1038	0.01305
GNA14	rs1034014	9	79247814	-0.1099	0.1182	0.3531
GNA14	rs1036955	9	79247379	0.07347	0.07839	0.3493
GNA14	rs2377917	9	79302205	0.03422	0.07467	0.6471
GNA14	rs1373254	9	79349830	0.04541	0.07419	0.5409
GNA14	rs1122838	9	79452920	-0.1592	0.1137	0.1625
GNA14	rs2440232	9	79382268	-0.05647	0.08937	0.5278
GNA14	rs11145426	9	79249786	-0.1467	0.122	0.2297
GNA14	rs11145448	9	79311842	-0.1546	0.08843	0.08123
GNA14	rs11145462	9	79332930	0.05488	0.07472	0.4632
GNA14	rs11145470	9	79342007	0.05826	0.08195	0.4776
GNA14	rs636562	9	79324225	-0.008252	0.0761	0.9137
GNA14	rs17195438	9	79320366	0.04508	0.08615	0.6011
GNA14	rs13287484	9	79337655	0.08234	0.1094	0.452
GNA14	rs1801258	9	79239118	-0.07888	0.08434	0.3503
GNA14	rs7035476	9	79359136	-0.01872	0.1309	0.8863
GNA14	rs7864216	9	79438397	-0.3091	0.1353	0.02293
GNA14	rs10781448	9	79367374	-0.1228	0.07724	0.1128
GNA14	rs7042448	9	79251462	0.0957	0.07886	0.2258
GNA14	rs3780296	9	79327254	0.1014	0.07659	0.1862
GNA14	rs1443864	9	79349685	0.0554	0.0817	0.4981
GNA14	rs1443868	9	79381239	-0.1135	0.07551	0.1336
GNA14	rs1147181	9	79400344	-0.02696	0.08863	0.7612
GNA14	rs1147182	9	79399424	-0.1069	0.1	0.2858
GNA14	rs1162211	9	79391121	-0.05718	0.09676	0.555
GNA14	rs994362	9	79276851	0.0217	0.07441	0.7707
GNA14	rs1547190	9	79264954	0.102	0.07608	0.181
GNA14	rs2296781	9	79233876	0.07572	0.07572	0.318
GNA14	rs12339543	9	79420426	-0.06502	0.1371	0.6357
GNA14	rs10781447	9	79367165	0.05011	0.07681	0.5146
GNA14	rs12352759	9	79230767	0.1685	0.08992	0.06182
GNA14	rs3780289	9	79260731	-0.06239	0.07349	0.3965
GNA14	rs7046214	9	79352390	0.05463	0.09657	0.572
GNA14	rs10869945	9	79357948	0.0523	0.07452	0.4833
GNA14	rs10869950	9	79446820	-0.2413	0.1068	0.02445
GNA14	rs12683817	9	79240630	0.04061	0.08148	0.6185
GNA14	rs3824405	9	79266262	0.07613	0.08294	0.3593
GNA14	rs2889774	9	79302033	0.02535	0.08355	0.7617
GNA14	rs716080	9	79386431	0.1123	0.08039	0.1631
GNA14	rs17063627	9	79229478	0.1243	0.1522	0.4146
GNA14	rs2184481	9	79409501	-0.03234	0.08805	0.7136
GNA14	rs4745641	9	79335332	-0.01528	0.09125	0.8671
GNA14	rs12352752	9	79260815	0.01682	0.09942	0.8657
GNA14	rs13288161	9	79426258	-0.2609	0.1035	0.01219
GNA14	rs1144434	9	79395768	-0.1037	0.07543	0.1702
GNA14	rs990001	9	79276545	0.07011	0.1139	0.5387
GNA14	rs3780293	9	79266067	0.07926	0.07983	0.3215
GNA14	rs1144430	9	79398945	-0.0304	0.08864	0.7319
GNA14	rs961572	9	79375749	-0.05626	0.08883	0.5269
GNA14	rs1953330	9	79411286	0.02417	0.07963	0.7616
GNA14	rs7041488	9	79314630	-0.08108	0.08031	0.3134
GNA14	rs11145506	9	79454404	-0.1091	0.2619	0.6774
GNA14	rs2210755	9	79413643	-0.1165	0.1407	0.4081
GNA14	rs4745639	9	79255890	-0.1392	0.1182	0.2398
GNA14	rs1663112	9	79405784	0.02231	0.07841	0.7761
GNA14	rs7874722	9	79370515	0.1645	0.1387	0.2363
GNA14	rs2225741	9	79413428	-0.09283	0.1667	0.578
GNA14	rs990000	9	79276354	-0.09566	0.09443	0.3118
GNA13	rs11656396	17	60476538	0.1634	0.1313	0.214
GNA13	rs12944877	17	60465716	0.1352	0.1169	0.2482
GNA13	rs3972219	17	60448995	-0.1067	0.1639	0.5153
GNA13	rs8082708	17	60472762	0.1552	0.1303	0.2344
GNB5	rs2899485	15	50206777	0.04168	0.0808	0.6063
GNB5	rs10220890	15	50239176	-0.004176	0.1079	0.9691
GNB5	rs4219	15	50272316	0.1121	0.101	0.2681
GNB5	rs12909184	15	50237909	-0.06784	0.1038	0.5137
GNB5	rs3794545	15	50230366	0.5266	0.2004	0.008968
GNB5	rs12438743	15	50241390	-0.07741	0.1035	0.4552
GNB5	rs12595160	15	50250777	-0.05729	0.1129	0.6123
GNB5	rs4238384	15	50223626	0.04566	0.1045	0.6624
GNB5	rs4480744	15	50221916	-0.0427	0.08072	0.5971
GNB5	rs1063902	15	50272242	0.1057	0.0939	0.2613
GNG2	rs10133203	14	51425137	-0.09565	0.0768	0.2138
GNG2	rs12889199	14	51416712	-0.03721	0.1841	0.84
GNG2	rs3742539	14	51449937	0.1212	0.1282	0.3454
GNG2	rs1032583	14	51502865	0.2729	0.3038	0.3697
GNG2	rs10129965	14	51424154	0.01058	0.07565	0.8888
GNG2	rs12885784	14	51403953	-0.008153	0.07987	0.9188
GNG2	rs17124680	14	51403992	-0.006753	0.08347	0.9356
GNG2	rs17124753	14	51478130	0.3235	0.3554	0.3632
GNG2	rs11625611	14	51432893	0.01295	0.07681	0.8663
GNG2	rs12886319	14	51404164	0.142	0.1092	0.1944
GNG2	rs7154419	14	51474973	0.3169	0.3348	0.3445
GNG2	rs10498440	14	51483323	0.07292	0.07696	0.344
GNG2	rs10150753	14	51417976	-0.09934	0.07857	0.207
GNG2	rs1693198	14	51453764	0.3035	0.3181	0.3408
GNG2	rs1253704	14	51469804	0.1746	0.1703	0.3059
GNG2	rs17124656	14	51395835	0.06072	0.08475	0.4742
GNG2	rs12436400	14	51410608	-0.09714	0.07827	0.2154
GNG2	rs1253698	14	51468024	0.03735	0.08251	0.6511
GNG2	rs7152036	14	51400974	-0.0958	0.07576	0.2069
GNG2	rs7143686	14	51469786	-0.03792	0.2383	0.8737
GNG2	rs1953862	14	51403839	-0.0003186	0.08003	0.9968
GNG2	rs12147761	14	51443103	-0.01677	0.07718	0.8281
GNG2	rs12878420	14	51406432	NA	NA	NA
GNG2	rs1057804	14	51503805	0.2692	0.1457	0.0656
GNG2	rs8005555	14	51402868	0.1971	0.1233	0.1108
GNG2	rs1890698	14	51434458	0.01984	0.07631	0.7951
GNG2	rs4898725	14	51447489	0.1181	0.1158	0.3086
GNG2	rs17124780	14	51495256	0.05786	0.07814	0.4595
GNG2	rs4901170	14	51404339	-0.1037	0.0746	0.1656
GNG2	rs8008081	14	51486162	0.06052	0.0771	0.433
GNG2	rs11622145	14	51482789	0.05935	0.078	0.4473
GNG2	rs2236561	14	51487530	0.05802	0.07732	0.4535
GNG2	rs1953858	14	51438309	0.2247	0.1318	0.0891
GNG2	rs11157866	14	51441063	0.1865	0.124	0.1333
GNG2	rs2357247	14	51414961	0.01811	0.07777	0.816
GNG2	rs1253690	14	51452565	-0.0197	0.07842	0.8018
GNG2	rs1253660	14	51499855	0.1828	0.3184	0.5662
GNG2	rs4898720	14	51402258	0.1971	0.1233	0.1108
GNG2	rs1253706	14	51470127	-0.02625	0.08006	0.7432
GNG2	rs8020243	14	51447770	0.01416	0.1925	0.9414
GNG12	rs7542492	1	68003873	0.02558	0.1925	0.8943
GNG12	rs652947	1	67984677	-0.002043	0.08249	0.9803
GNG12	rs10493427	1	68054452	0.1336	0.2402	0.5782
GNG12	rs2246675	1	68063534	-0.06919	0.0759	0.3626
GNG12	rs17531147	1	67959025	-0.004539	0.1209	0.9701
GNG12	rs12085997	1	67971678	-0.04541	0.1726	0.7926
GNG12	rs1949133	1	68015985	-0.02868	0.07371	0.6974
GNG12	rs12036392	1	68022940	0.03006	0.07684	0.6958
GNG12	rs1033106	1	68007665	-0.06123	0.1427	0.6682
GNG12	rs2000406	1	68051910	0.02589	0.09308	0.7811
GNG12	rs12121525	1	67995815	0.08482	0.1546	0.5835
GNG12	rs1276303	1	68033366	0.06729	0.07627	0.3782
GNG12	rs557986	1	67981534	-0.001617	0.1096	0.9882
GNG12	rs12239301	1	68055759	-0.02773	0.1571	0.8599
GNG12	rs11209143	1	67962553	0.00282	0.07704	0.9708
GNG12	rs654513	1	67954303	-0.001005	0.08271	0.9903
GNG12	rs6671283	1	68055489	-0.2322	0.2218	0.2959
GNG12	rs2265921	1	68046368	-0.08462	0.07658	0.2699
GNG12	rs1276294	1	68025918	0.08005	0.2046	0.6959
GNG12	rs12091105	1	68051310	-0.008631	0.08657	0.9206
GNG12	rs1276309	1	68035491	0.1014	0.07642	0.1854
GNG12	rs2802462	1	68020202	0.001185	0.07954	0.9881
GNG12	rs12145172	1	67960263	0.09829	0.1634	0.5479
GNG12	rs3766276	1	68012554	0.05389	0.1895	0.7763
GNG12	rs577305	1	68011443	0.04825	0.08927	0.5892
GNG12	rs3766265	1	67970740	0.02253	0.1438	0.8756
GNG12	rs17474654	1	68049963	-0.02773	0.1571	0.8599
GNG12	rs3766270	1	67988012	NA	NA	NA
GNB4	rs11715227	3	180644438	-0.0191	0.08354	0.8192
GNB4	rs13087067	3	180604702	-0.1081	0.09859	0.2737
GNB4	rs12488540	3	180639341	-0.08055	0.08944	0.3684
GNB4	rs2024497	3	180629865	-0.009923	0.0768	0.8973
GNB4	rs13074663	3	180608279	-0.0872	0.09061	0.3365
GNB4	rs2287208	3	180645010	-0.05029	0.07433	0.4991
GNB4	rs10937003	3	180598074	0.009534	0.08296	0.9086
GNB4	rs4855074	3	180651156	0.1071	0.1147	0.351
GNB4	rs7618348	3	180627433	-0.01002	0.07551	0.8945
