# Supplementary material for: Functional Gene Group Analysis Indicates No Role for Heterotrimeric G Proteins in Cognitive Ability
Source: PLoS One. 2014 Mar 13;9(3):e91690. doi: 10.1371/journal.pone.0091690 (PMC3953514; doi:10.1371/journal.pone.0091690)
Supplement: Table S4 — (CSV) [file pone.0091690.s004.csv]

Abbreviations: Chr, Chromosome; BP, base pair in HG18; Beta, Regression coefficient. The Beta their standard erros and and P-value were derived using the --assoc function in PLINK to analyze a quantitative trait. Age, sex and four mds components were controlled for by residualization as described in the methods section. P-values are uncorrected for multiple comparisons.
Gene	SNP	Chr	BP	Beta	Standard.error	P
GNA11	rs3746069	19	3065864	-0.1186	0.07856	0.1318
GNA11	rs308052	19	3055629	0.03622	0.08856	0.6827
GNA11	rs3786947	19	3065229	0.07195	0.06561	0.2733
GNA11	rs308033	19	3050982	0.0372	0.06602	0.5734
GNA11	rs2238625	19	3055652	0.02892	0.06433	0.6533
GNA11	rs308049	19	3067725	0.07036	0.06991	0.3147
GNA11	rs308054	19	3056987	-0.04214	0.06298	0.5038
GNA11	rs4806907	19	3044163	NA	NA	NA
GNA11	rs308039	19	3046927	-0.03225	0.07941	0.6848
GNA12	rs2693566	7	2742570	0.02807	0.06407	0.6615
GNA12	rs798519	7	2743224	0.04823	0.06495	0.4581
GNA12	rs757788	7	2802959	-0.1161	0.0904	0.1995
GNA12	rs798500	7	2757211	0.03872	0.0695	0.5777
GNA12	rs17132744	7	2841508	-0.1119	0.08923	0.2103
GNA12	rs2266925	7	2829417	0.015	0.07145	0.8338
GNA12	rs2266922	7	2791233	-0.02772	0.06285	0.6594
GNA12	rs2533888	7	2797609	0.03226	0.06269	0.607
GNA12	rs2283779	7	2781666	-0.01586	0.06309	0.8016
GNA12	rs798523	7	2742320	0.04773	0.06474	0.4613
GNA12	rs17193852	7	2774624	0.00536	0.09786	0.9563
GNA12	rs2255782	7	2807642	0.05309	0.06514	0.4154
GNA12	rs2266920	7	2741704	-0.06619	0.09001	0.4624
GNA12	rs1182185	7	2838759	0.05979	0.06976	0.3918
GNA12	rs798520	7	2743153	0.02807	0.06407	0.6615
GNA12	rs208354	7	2747389	0.1355	0.09654	0.1612
GNA12	rs757787	7	2802881	0.04501	0.06292	0.4747
GNA12	rs11772125	7	2763780	-0.05881	0.1189	0.6211
GNA12	rs1713919	7	2831232	0.05849	0.06971	0.4018
GNA12	rs1182188	7	2836511	0.05929	0.06973	0.3956
GNA12	rs2527686	7	2800939	0.032	0.06231	0.6078
GNA12	rs208357	7	2741315	-0.0364	0.07215	0.6141
GNA12	rs208358	7	2740131	0.01686	0.07677	0.8262
GNA12	rs1182198	7	2829432	0.05984	0.0702	0.3944
GNA12	rs208346	7	2766212	0.0005074	0.06376	0.9937
GNA12	rs2533883	7	2810288	0.05433	0.06496	0.4033
GNA12	rs1182190	7	2835917	-0.0237	0.06262	0.7052
GNA12	rs33932857	7	2742244	-0.08156	0.06653	0.2208
GNA12	rs1182174	7	2841946	0.06122	0.06995	0.3819
GNA12	rs1182181	7	2839773	0.06462	0.06961	0.3537
GNA12	rs1636264	7	2831112	0.03831	0.06931	0.5807
GNA12	rs12484	7	2735152	-0.008404	0.06179	0.8919
GNA12	rs2644274	7	2820906	-0.009527	0.06252	0.8789
GNA12	rs2255541	7	2809687	0.05433	0.06496	0.4033
GNA12	rs2644272	7	2822969	0.05852	0.06473	0.3664
GNA12	rs798524	7	2742291	0.04773	0.06474	0.4613
GNA12	rs7807978	7	2781161	-0.03395	0.06308	0.5907
GNA12	rs1636249	7	2850809	0.04985	0.06958	0.474
GNA12	rs798532	7	2735390	-0.0506	0.06819	0.4585
GNA12	rs1636250	7	2850959	0.04931	0.06929	0.477
GNA12	rs11761804	7	2759050	-0.1197	0.0893	0.1806
GNA12	rs208353	7	2748678	0.09244	0.1068	0.3873
GNA12	rs798486	7	2769563	0.06344	0.06965	0.3628
GNA12	rs1182179	7	2840174	0.05929	0.06973	0.3956
GNA12	rs798490	7	2768068	0.05488	0.06996	0.4331
GNA12	rs1182184	7	2838972	0.06122	0.06995	0.3819
GNA12	rs2527690	7	2820776	-0.01735	0.06248	0.7813
GNA12	rs6975733	7	2811174	-0.03373	0.07695	0.6613
GNA12	rs1182197	7	2829815	0.01246	0.06389	0.8454
GNA12	rs2527688	7	2814022	0.05433	0.06496	0.4033
GNA12	rs9332401	7	2781260	-0.04154	0.07782	0.5937
GNA12	rs4722092	7	2813532	-0.03828	0.09378	0.6833
GNA12	rs2258960	7	2793802	0.05769	0.06472	0.3732
GNA12	rs2527687	7	2805011	-0.01131	0.06284	0.8573
GNA12	rs798497	7	2762483	0.06294	0.06921	0.3636
GNA12	rs2258709	7	2798891	0.03577	0.06253	0.5675
GNA12	rs798489	7	2768329	0.06902	0.0717	0.3362
GNA12	rs2644275	7	2820536	-0.01046	0.0626	0.8674
GNA12	rs1182189	7	2836048	0.05965	0.07008	0.3951
GNA12	rs4719676	7	2786729	-0.02138	0.07561	0.7775
GNA12	rs757791	7	2833822	-0.0256	0.06246	0.6821
GNA12	rs3846992	7	2796769	0.05388	0.06404	0.4006
GNA12	rs4719683	7	2817983	-0.03739	0.07698	0.6274
GNA15	rs12610831	19	3113072	0.008702	0.0781	0.9113
GNA15	rs1637656	19	3113909	0.02199	0.06861	0.7487
GNA15	rs2074864	19	3106736	0.02401	0.06866	0.7267
GNA15	rs1465245	19	3087845	-0.07497	0.0599	0.2113
GNA15	rs2238628	19	3103982	0.09925	0.1156	0.3911
GNA15	rs2074865	19	3106902	0.1115	0.102	0.275
GNA15	rs11880198	19	3110769	0.02385	0.08203	0.7714
GNAI1	rs2523189	7	79614364	0.06392	0.06665	0.3381
GNAI1	rs6956455	7	79652863	0.008148	0.06693	0.9031
GNAI1	rs2523194	7	79634751	-0.1765	0.1206	0.1442
GNAI1	rs10272499	7	79667780	0.03886	0.0675	0.565
GNAI1	rs17245731	7	79670569	0.0822	0.07949	0.3016
GNAI1	rs2886611	7	79681241	0.03051	0.07611	0.6887
GNAI1	rs12706644	7	79609963	0.2125	0.148	0.1518
GNAI1	rs1468242	7	79636560	0.005812	0.06686	0.9308
GNAI1	rs10274707	7	79618228	0.01682	0.06237	0.7876
GNAI1	rs10238438	7	79679890	0.1274	0.07203	0.07752
GNAI1	rs6467043	7	79660339	-0.1851	0.1226	0.1317
GNAI1	rs11980616	7	79637549	0.03406	0.09892	0.7307
GNAI1	rs3801357	7	79678047	0.1217	0.1056	0.2499
GNAI1	rs17806203	7	79630542	0.1315	0.09013	0.145
GNAI1	rs4512317	7	79655885	0.03925	0.06715	0.5591
GNAI1	rs10230368	7	79647920	0.07061	0.06915	0.3077
GNAI1	rs2428469	7	79603558	-0.07006	0.07041	0.3202
GNAI1	rs2714449	7	79629883	-0.07052	0.07713	0.361
GNAI1	rs916905	7	79638283	-0.06314	0.06697	0.3462
GNAI1	rs9244	7	79685251	0.05915	0.104	0.5699
GNAI2	rs2236944	3	50267197	-0.2067	0.2002	0.3023
GNAI2	rs2282751	3	50266789	-0.09543	0.09476	0.3143
GNAI3	rs7355073	1	109931263	-0.04907	0.08281	0.5538
GNAI3	rs7537507	1	109932628	-0.04131	0.08297	0.6188
GNAI3	rs541320	1	109933621	0.01209	0.07945	0.8791
GNAI3	rs518076	1	109910562	-0.0159	0.1058	0.8806
GNAI3	rs2483920	1	109935295	0.0447	0.0973	0.6461
GNAI3	rs2301230	1	109937981	0.06036	0.06411	0.3469
GNAL	rs4635399	18	11719342	0.03904	0.1202	0.7454
GNAL	rs16976642	18	11751127	-0.05648	0.08704	0.5167
GNAL	rs1647553	18	11813394	0.07041	0.08306	0.397
GNAL	rs1013459	18	11690534	0.1291	0.09677	0.1828
GNAL	rs10468681	18	11790066	-0.04957	0.07525	0.5104
GNAL	rs9947295	18	11749432	-0.0114	0.1007	0.9099
GNAL	rs2113739	18	11751954	-0.03524	0.06877	0.6086
GNAL	rs1647558	18	11815317	0.01077	0.07592	0.8873
GNAL	rs3888795	18	11853899	0.09044	0.1172	0.4408
GNAL	rs3786306	18	11869825	-0.02136	0.07407	0.7731
GNAL	rs7227421	18	11739198	0.04902	0.176	0.7807
GNAL	rs8099153	18	11765522	-0.1486	0.1207	0.2189
GNAL	rs11872939	18	11772521	-0.1479	0.1206	0.2207
GNAL	rs7239624	18	11868535	0.02743	0.07845	0.7267
GNAL	rs12607811	18	11835706	0.07054	0.08644	0.4149
GNAL	rs12373386	18	11872206	0.03817	0.06843	0.5772
GNAL	rs12454673	18	11807585	0.04895	0.06226	0.4321
GNAL	rs10468679	18	11685676	-0.005416	0.1367	0.9684
GNAL	rs12457181	18	11693235	0.03825	0.06638	0.5648
GNAL	rs8086766	18	11775174	0.08363	0.0708	0.238
GNAL	rs8099016	18	11686064	0.1667	0.07432	0.02531
GNAL	rs8094039	18	11755356	0.06398	0.06616	0.334
GNAL	rs12604626	18	11712048	0.04552	0.07175	0.5261
GNAL	rs9946455	18	11863358	0.05971	0.1489	0.6886
GNAL	rs1364631	18	11717162	-0.008852	0.07115	0.901
GNAL	rs9303749	18	11792991	-0.04957	0.07525	0.5104
GNAL	rs787554	18	11852697	0.02489	0.07796	0.7497
GNAL	rs662098	18	11869931	-0.05685	0.06462	0.3794
GNAL	rs2848463	18	11860015	0.01077	0.08126	0.8946
GNAL	rs1786573	18	11821761	0.04115	0.07102	0.5626
GNAL	rs2866279	18	11747400	-0.02658	0.0712	0.7091
GNAL	rs1477481	18	11778446	0.009385	0.09055	0.9175
GNAL	rs9676233	18	11778534	-0.2121	0.1551	0.1721
GNAL	rs9962277	18	11789182	0.004267	0.08321	0.9591
GNAO1	rs3790113	16	54942221	0.02044	0.0675	0.7622
GNAO1	rs1108657	16	54913322	-0.08604	0.08528	0.3135
GNAO1	rs899239	16	54878620	0.1038	0.06297	0.09976
GNAO1	rs3790116	16	54945545	0.0371	0.08969	0.6793
GNAO1	rs2241954	16	54936479	0.0927	0.064	0.1482
GNAO1	rs2241952	16	54920226	-0.05592	0.06576	0.3955
GNAO1	rs1799917	16	54935249	0.03185	0.06684	0.634
GNAO1	rs9923469	16	54847109	-0.1219	0.07028	0.08349
GNAO1	rs11644870	16	54814153	0.04879	0.109	0.6545
GNAO1	rs7206796	16	54938778	0.000712	0.07983	0.9929
GNAO1	rs2398144	16	54910355	0.09758	0.06761	0.1496
GNAO1	rs899236	16	54910406	0.07989	0.07674	0.2983
GNAO1	rs899228	16	54944789	-0.008153	0.07842	0.9172
GNAO1	rs1108656	16	54913275	-0.09764	0.08117	0.2296
GNAO1	rs4783937	16	54934546	0.01957	0.06709	0.7707
GNAO1	rs899227	16	54944970	-0.07192	0.06607	0.2769
GNAO1	rs9937815	16	54888333	-0.13	0.06559	0.04805
GNAO1	rs4783932	16	54832002	-0.137	0.06316	0.03053
GNAO1	rs7201872	16	54874846	0.07125	0.2002	0.7221
GNAO1	rs4784650	16	54864141	-0.1144	0.06727	0.08962
GNAO1	rs13338253	16	54929962	0.01071	0.06428	0.8677
GNAO1	rs16956168	16	54807275	-0.07496	0.08878	0.3989
GNAO1	rs3790112	16	54938698	-0.04221	0.06797	0.5349
GNAO1	rs3790095	16	54886668	-0.08824	0.09023	0.3286
GNAO1	rs2617841	16	54930723	0.002561	0.07034	0.971
GNAO1	rs8053370	16	54820407	0.04879	0.109	0.6545
GNAO1	rs8043572	16	54880733	0.3398	0.1328	0.01079
GNAO1	rs2587888	16	54904973	-0.002217	0.06464	0.9726
GNAO1	rs876619	16	54841035	0.04879	0.109	0.6545
GNAO1	rs3790092	16	54875761	-0.09291	0.09005	0.3026
GNAO1	rs12600108	16	54865932	0.1373	0.06129	0.02551
GNAO1	rs922445	16	54899560	0.04689	0.08414	0.5776
GNAO1	rs2587885	16	54897597	-0.1037	0.0858	0.2271
GNAO1	rs2587891	16	54926666	-0.01039	0.07009	0.8823
GNAO1	rs1424006	16	54849860	0.1153	0.0641	0.07258
GNAO1	rs12930151	16	54930809	-0.02987	0.06579	0.65
GNAO1	rs17281761	16	54902878	-0.02232	0.06172	0.7178
GNAO1	rs2587878	16	54872860	0.04988	0.06217	0.4227
GNAO1	rs17282194	16	54922856	-0.06352	0.0638	0.3199
GNAQ	rs10869979	9	79669989	-0.1173	0.0694	0.09163
GNAQ	rs10781468	9	79690225	-0.09329	0.07619	0.2214
GNAQ	rs1030828	9	79595252	-0.1617	0.06835	0.0184
GNAQ	rs11145635	9	79769202	0.04948	0.09707	0.6105
GNAQ	rs1930543	9	79831364	0.04972	0.07101	0.4842
GNAQ	rs4744849	9	79545335	-0.04855	0.064	0.4485
GNAQ	rs4744847	9	79544892	-0.09762	0.07031	0.1656
GNAQ	rs2296937	9	79696407	0.0553	0.09823	0.5737
GNAQ	rs3780305	9	79612003	-0.08769	0.0794	0.2699
GNAQ	rs17786782	9	79648583	-0.04821	0.1275	0.7055
GNAQ	rs10869973	9	79608156	-0.1456	0.0678	0.03222
GNAQ	rs11145603	9	79686588	-0.04064	0.08475	0.6318
GNAQ	rs1328533	9	79674282	-0.0356	0.0679	0.6003
GNAQ	rs11145626	9	79751091	0.03369	0.09921	0.7344
GNAQ	rs7033572	9	79718577	-0.09377	0.07586	0.217
GNAQ	rs2043636	9	79636546	-0.1586	0.06806	0.02021
GNAQ	rs17724988	9	79712917	0.276	0.1436	0.05522
GNAQ	rs1041583	9	79828110	-0.08412	0.07621	0.2702
GNAQ	rs7048503	9	79659381	0.042	0.09512	0.659
GNAQ	rs3780297	9	79532422	-0.08042	0.269	0.7651
GNAQ	rs10869977	9	79647096	-0.09605	0.06374	0.1325
GNAQ	rs1041584	9	79827985	0.05845	0.07115	0.4117
GNAQ	rs10869985	9	79706912	-0.1132	0.0697	0.1048
GNAQ	rs11145589	9	79662751	-0.113	0.07672	0.1413
GNAQ	rs7035689	9	79751492	0.08202	0.07624	0.2825
GNAQ	rs10869981	9	79679423	-0.0914	0.2608	0.7261
GNAQ	rs2839899	9	79540819	-0.08896	0.06993	0.2039
GNAQ	rs17064021	9	79806346	-0.1003	0.1503	0.5049
GNAQ	rs2026000	9	79524801	-0.1002	0.06918	0.1482
GNAQ	rs1436450	9	79660701	-0.1189	0.06939	0.08717
GNAQ	rs10781471	9	79705276	-0.1009	0.06939	0.1464
GNAQ	rs6560613	9	79530207	0.02125	0.1157	0.8543
GNAQ	rs4745672	9	79688048	0.05276	0.0632	0.4042
GNAQ	rs1328529	9	79599165	-0.1123	0.06348	0.07749
GNAQ	rs2209911	9	79677669	-0.0977	0.07824	0.2123
GNAQ	rs1887773	9	79618755	0.06955	0.1085	0.5219
GNAQ	rs1328531	9	79579741	-0.2559	0.1181	0.03074
GNAQ	rs17064005	9	79779580	0.04285	0.07097	0.5463
GNAQ	rs7020256	9	79715440	-0.1111	0.06965	0.1113
GNAQ	rs10747022	9	79561349	-0.07326	0.07795	0.3477
GNAQ	rs10869989	9	79742688	0.09176	0.0754	0.2242
GNAS	rs6070638	20	56877226	-0.05039	0.08836	0.5687
GNAS	rs6026593	20	56912528	-0.0351	0.1023	0.7316
GNAS	rs6064714	20	56847535	-0.1581	0.08396	0.06019
GNAS	rs3730168	20	56912334	-0.0002682	0.06744	0.9968
GNAS	rs6123832	20	56851466	0.09017	0.0668	0.1776
GNAS	rs6092704	20	56901873	0.04183	0.1056	0.6921
GNAS	rs8125112	20	56864560	-0.07027	0.08134	0.388
GNAS	rs4810147	20	56855022	0.008747	0.06294	0.8895
GNAS	rs6026567	20	56878310	-0.1061	0.06508	0.1035
GNAS	rs2057291	20	56905438	NA	NA	NA
GNAS	rs919197	20	56914328	-0.02484	0.06037	0.681
GNAS	rs6026561	20	56860527	-0.03204	0.06382	0.6158
GNAZ	rs2267000	22	21785366	-0.03314	0.06337	0.6012
GNAZ	rs2283802	22	21784722	0.03798	0.07226	0.5994
GNAZ	rs4820537	22	21794810	0.001147	0.06255	0.9854
GNAZ	rs3788341	22	21747758	0.02404	0.06208	0.6987
GNAZ	rs2267005	22	21791723	-0.01219	0.06314	0.8469
GNAZ	rs2330338	22	21779955	0.03458	0.07112	0.627
GNAZ	rs3788343	22	21753247	0.01953	0.07185	0.7859
GNAZ	rs9306383	22	21751058	-0.06917	0.06312	0.2736
GNAZ	rs3788339	22	21747677	0.132	0.107	0.2178
GNAZ	rs3788337	22	21742017	0.04661	0.06816	0.4944
GNAZ	rs874138	22	21769530	0.0277	0.07254	0.7027
GNB1	rs16825336	1	1735586	0.1022	0.1195	0.3928
GNB1	rs2180311	1	1738594	0.004468	0.06559	0.9457
GNB1	rs6681938	1	1771080	-0.0592	0.06752	0.381
GNB1	rs7525092	1	1799950	-0.03977	0.07033	0.572
GNB1	rs4648592	1	1790894	-0.04301	0.07037	0.5414
GNB1	rs10907192	1	1782971	0.02439	0.1451	0.8667
GNB3	rs5439	12	6819143	-0.1047	0.1099	0.3415
GNB3	rs5446	12	6826723	0.0838	0.06979	0.2305
GNB3	rs5442	12	6825125	0.1121	0.114	0.3261
GNB3	rs4963517	12	6818061	0.04222	0.06152	0.4929
GNB3	rs1129649	12	6818729	0.0514	0.06385	0.4212
GNB3	rs3759347	12	6817941	0.07339	0.06544	0.2626
GNB3	rs4963516	12	6818289	-0.1652	0.09657	0.08784
GNB3	rs5440	12	6819160	NA	NA	NA
GNG4	rs2481094	1	233799119	-0.01146	0.06498	0.86
GNG4	rs10159416	1	233881130	0.04996	0.07662	0.5147
GNG4	rs2841873	1	233810615	-0.02731	0.06484	0.6738
GNG4	rs1891978	1	233875793	-0.02636	0.06138	0.6678
GNG4	rs6429207	1	233864957	-0.06498	0.06557	0.3221
GNG4	rs2841880	1	233805437	-0.00505	0.06471	0.9378
GNG4	rs11800419	1	233850983	0.2053	0.2528	0.4171
GNG4	rs923942	1	233781652	-0.05821	0.08411	0.4893
GNG4	rs508208	1	233794439	0.02533	0.06152	0.6807
GNG4	rs6429206	1	233857545	-0.01463	0.06331	0.8174
GNG4	rs17547995	1	233832785	0.01816	0.06779	0.7889
GNG4	rs10926264	1	233845760	0.2272	0.1359	0.09507
GNG4	rs291353	1	233787521	0.03433	0.06024	0.5689
GNG4	rs2774320	1	233823444	0.04326	0.0662	0.5137
GNG4	rs2774339	1	233816201	-0.02742	0.06267	0.6619
GNG4	rs10926189	1	233827440	0.001637	0.0646	0.9798
GNG4	rs6674438	1	233805138	0.05034	0.08295	0.5442
GNG4	rs4659946	1	233831120	0.05121	0.06216	0.4104
GNG4	rs425581	1	233783963	-0.01089	0.06056	0.8574
GNG4	rs488618	1	233795519	-0.02613	0.06447	0.6855
GNG5	rs17365723	1	84741607	-0.1591	0.1096	0.1473
GNG5	rs3813605	1	84743535	-0.07784	0.08564	0.3638
GNG7	rs765044	19	2511423	-0.1129	0.06283	0.07306
GNG7	rs2907335	19	2510932	0.1316	0.1392	0.3451
GNG7	rs1029753	19	2527272	-0.0453	0.06771	0.5038
GNG7	rs4334421	19	2531057	-0.1037	0.07282	0.1552
GNG7	rs12985186	19	2466874	-0.02683	0.0638	0.6742
GNG7	rs8113423	19	2493673	0.1689	0.06161	0.006339
GNG7	rs2110119	19	2619611	-0.009859	0.06775	0.8844
GNG7	rs3936139	19	2538576	-0.01215	0.06805	0.8583
GNG7	rs759065	19	2597072	0.05515	0.07834	0.4818
GNG7	rs7258864	19	2463606	-0.08443	0.06108	0.1675
GNG7	rs3752174	19	2465565	-0.08774	0.0701	0.2113
GNG7	rs7254861	19	2468875	-0.1711	0.09771	0.08055
GNG7	rs12975010	19	2516176	0.1312	0.08102	0.1059
GNG7	rs10416033	19	2520946	-0.02491	0.08173	0.7606
GNG7	rs4807291	19	2475685	-0.04266	0.0669	0.5239
GNG7	rs7257500	19	2570143	0.09635	0.1107	0.3847
GNG7	rs3764584	19	2471716	-0.1397	0.06596	0.03473
GNG7	rs11880582	19	2601034	0.005575	0.06413	0.9308
GNG7	rs8104096	19	2561822	-0.06362	0.07287	0.3831
GNG7	rs17755118	19	2465732	0.03707	0.1032	0.7196
GNG7	rs2965208	19	2552811	0.0151	0.06749	0.8231
GNG7	rs1468703	19	2621293	-0.006239	0.06986	0.9289
GNG7	rs10414848	19	2485518	0.07794	0.06336	0.2193
GNG7	rs12462317	19	2485581	-0.01664	0.06844	0.808
GNG7	rs6510696	19	2628012	0.07132	0.07531	0.3441
GNG7	rs1860312	19	2524995	0.1713	0.08803	0.05217
GNG7	rs9630890	19	2600218	0.06979	0.07879	0.3761
GNG7	rs2159917	19	2646707	0.008619	0.06596	0.8961
GNG7	rs2873409	19	2559353	-0.1332	0.06577	0.04338
GNG7	rs887030	19	2479705	-0.07284	0.07373	0.3237
GNG7	rs2058459	19	2614849	0.01908	0.06334	0.7633
GNG7	rs10411547	19	2568422	-0.07261	0.09872	0.4624
GNG7	rs887270	19	2501852	-0.1058	0.06191	0.08813
GNG7	rs10412559	19	2650585	0.04234	0.07684	0.5818
GNG7	rs1609707	19	2508610	0.03024	0.08146	0.7106
GNG7	rs17755100	19	2463876	-0.04046	0.09225	0.6612
GNG7	rs6510683	19	2498015	-0.08308	0.1099	0.4501
GNG10	rs4979031	9	113463254	-0.03864	0.07261	0.5949
GNG10	rs3824469	9	113462214	-0.08704	0.1621	0.5915
GNG10	rs4979032	9	113466796	-0.06003	0.06911	0.3855
GNG11	rs4262	7	93389364	0.06824	0.06582	0.3004
GNG11	rs17165909	7	93389542	0.1523	0.1719	0.3761
GNG11	rs17303650	7	93390211	0.1168	0.1579	0.4598
GNA14	rs10116050	9	79252094	-0.006484	0.09107	0.9433
GNA14	rs17063807	9	79420177	NA	NA	NA
GNA14	rs1034014	9	79247814	0.004665	0.09815	0.9621
GNA14	rs1036955	9	79247379	0.06345	0.06333	0.3169
GNA14	rs2377917	9	79302205	-0.02596	0.06469	0.6884
GNA14	rs1373254	9	79349830	-0.001835	0.06507	0.9775
GNA14	rs1122838	9	79452920	0.1284	0.08931	0.1513
GNA14	rs2440232	9	79382268	0.002477	0.07186	0.9725
GNA14	rs11145426	9	79249786	0.005985	0.1059	0.9549
GNA14	rs11145448	9	79311842	0.08423	0.0766	0.272
GNA14	rs11145462	9	79332930	-0.008456	0.06389	0.8948
GNA14	rs11145470	9	79342007	-0.02547	0.06835	0.7096
GNA14	rs636562	9	79324225	-0.1074	0.06658	0.1075
GNA14	rs17195438	9	79320366	0.04465	0.07579	0.5561
GNA14	rs13287484	9	79337655	0.06285	0.0885	0.4779
GNA14	rs1801258	9	79239118	-0.0659	0.06739	0.3286
GNA14	rs7035476	9	79359136	-0.02492	0.1072	0.8163
GNA14	rs7864216	9	79438397	0.2559	0.1036	0.01384
GNA14	rs10781448	9	79367374	-0.0156	0.06319	0.8051
GNA14	rs7042448	9	79251462	-0.001724	0.06618	0.9792
GNA14	rs3780296	9	79327254	-0.02221	0.06403	0.7288
GNA14	rs1443864	9	79349685	0.001411	0.06921	0.9837
GNA14	rs1443868	9	79381239	0.03828	0.06266	0.5415
GNA14	rs1147181	9	79400344	0.1035	0.07362	0.1602
GNA14	rs1147182	9	79399424	0.1189	0.08841	0.1794
GNA14	rs1162211	9	79391121	-0.005891	0.0827	0.9432
GNA14	rs994362	9	79276851	-0.011	0.06378	0.8632
GNA14	rs1547190	9	79264954	0.04371	0.0623	0.4833
GNA14	rs2296781	9	79233876	0.1094	0.06477	0.09179
GNA14	rs12339543	9	79420426	-0.07877	0.1073	0.4631
GNA14	rs10781447	9	79367165	0.01912	0.06353	0.7635
GNA14	rs12352759	9	79230767	0.05749	0.08143	0.4805
GNA14	rs3780289	9	79260731	0.02046	0.06269	0.7443
GNA14	rs7046214	9	79352390	-0.01975	0.08178	0.8093
GNA14	rs10869945	9	79357948	-0.02227	0.06475	0.7311
GNA14	rs10869950	9	79446820	0.1593	0.0893	0.07506
GNA14	rs12683817	9	79240630	0.1019	0.06595	0.1228
GNA14	rs3824405	9	79266262	-0.06421	0.07313	0.3803
GNA14	rs2889774	9	79302033	0.02461	0.06949	0.7234
GNA14	rs716080	9	79386431	0.02159	0.06425	0.737
GNA14	rs17063627	9	79229478	-0.08696	0.1257	0.4892
GNA14	rs2184481	9	79409501	0.08409	0.07537	0.2651
GNA14	rs4745641	9	79335332	-0.06725	0.07802	0.3891
GNA14	rs12352752	9	79260815	-0.0922	0.08948	0.3033
GNA14	rs13288161	9	79426258	0.1053	0.08553	0.2187
GNA14	rs1144434	9	79395768	0.07409	0.06595	0.2618
GNA14	rs990001	9	79276545	-0.0965	0.09893	0.3298
GNA14	rs3780293	9	79266067	-0.05974	0.07054	0.3975
GNA14	rs1144430	9	79398945	0.1012	0.0737	0.1705
GNA14	rs961572	9	79375749	0.01664	0.07163	0.8163
GNA14	rs1953330	9	79411286	0.04687	0.06567	0.4758
GNA14	rs7041488	9	79314630	0.02406	0.06376	0.7061
GNA14	rs11145506	9	79454404	-0.0581	0.2528	0.8183
GNA14	rs2210755	9	79413643	-0.09182	0.1102	0.4053
GNA14	rs4745639	9	79255890	0.05801	0.09569	0.5446
GNA14	rs1663112	9	79405784	0.06886	0.06646	0.3007
GNA14	rs7874722	9	79370515	0.03856	0.1168	0.7414
GNA14	rs2225741	9	79413428	-0.0003082	0.1476	0.9983
GNA14	rs990000	9	79276354	-0.0368	0.08003	0.6459
GNA13	rs11656396	17	60476538	0.1295	0.113	0.2524
GNA13	rs12944877	17	60465716	0.12	0.1064	0.2603
GNA13	rs3972219	17	60448995	-0.005332	0.1497	0.9716
GNA13	rs8082708	17	60472762	0.1373	0.1131	0.2256
GNB5	rs2899485	15	50206777	0.01951	0.06573	0.7668
GNB5	rs10220890	15	50239176	0.03922	0.09786	0.6887
GNB5	rs4219	15	50272316	0.1629	0.09309	0.0808
GNB5	rs12909184	15	50237909	-0.0165	0.07771	0.832
GNB5	rs3794545	15	50230366	0.1047	0.2003	0.6013
GNB5	rs12438743	15	50241390	-0.0165	0.07771	0.832
GNB5	rs12595160	15	50250777	-0.00526	0.08149	0.9486
GNB5	rs4238384	15	50223626	-0.01747	0.07822	0.8233
GNB5	rs4480744	15	50221916	0.007961	0.06525	0.903
GNB5	rs1063902	15	50272242	0.01896	0.07295	0.7951
GNG2	rs10133203	14	51425137	0.02447	0.06545	0.7087
GNG2	rs12889199	14	51416712	0.1532	0.1361	0.261
GNG2	rs3742539	14	51449937	0.007917	0.1185	0.9468
GNG2	rs1032583	14	51502865	-0.2119	0.2386	0.375
GNG2	rs10129965	14	51424154	-0.05139	0.0628	0.4136
GNG2	rs12885784	14	51403953	-0.00591	0.06464	0.9272
GNG2	rs17124680	14	51403992	-0.01651	0.06792	0.8081
GNG2	rs17124753	14	51478130	0.4377	0.2788	0.1171
GNG2	rs11625611	14	51432893	-0.04911	0.0619	0.4279
GNG2	rs12886319	14	51404164	-0.02086	0.09444	0.8253
GNG2	rs7154419	14	51474973	0.3845	0.2382	0.1071
GNG2	rs10498440	14	51483323	0.1448	0.06405	0.02421
GNG2	rs10150753	14	51417976	0.05887	0.06103	0.3352
GNG2	rs1693198	14	51453764	0.1429	0.2521	0.5711
GNG2	rs1253704	14	51469804	0.01041	0.1192	0.9304
GNG2	rs17124656	14	51395835	-0.1558	0.07221	0.03148
GNG2	rs12436400	14	51410608	0.05824	0.06132	0.3427
GNG2	rs1253698	14	51468024	-0.1124	0.06337	0.07678
GNG2	rs7152036	14	51400974	0.01714	0.06132	0.78
GNG2	rs7143686	14	51469786	0.007347	0.1845	0.9682
GNG2	rs1953862	14	51403839	0.01667	0.06509	0.798
GNG2	rs12147761	14	51443103	0.01635	0.06191	0.7918
GNG2	rs12878420	14	51406432	0.05401	0.06152	0.3804
GNG2	rs1057804	14	51503805	-0.03828	0.1214	0.7527
GNG2	rs8005555	14	51402868	0.1998	0.11	0.06988
GNG2	rs1890698	14	51434458	-0.05172	0.06182	0.4033
GNG2	rs4898725	14	51447489	0.1098	0.1071	0.3055
GNG2	rs17124780	14	51495256	0.1142	0.06532	0.08096
GNG2	rs4901170	14	51404339	-0.0439	0.06407	0.4935
GNG2	rs8008081	14	51486162	0.1243	0.06445	0.0544
GNG2	rs11622145	14	51482789	0.1131	0.06544	0.08463
GNG2	rs2236561	14	51487530	0.1226	0.06451	0.05793
GNG2	rs1953858	14	51438309	0.00117	0.1173	0.992
GNG2	rs11157866	14	51441063	-0.008726	0.103	0.9325
GNG2	rs2357247	14	51414961	-0.06897	0.06175	0.2646
GNG2	rs1253690	14	51452565	0.1029	0.06476	0.1128
GNG2	rs1253660	14	51499855	0.07808	0.2455	0.7506
GNG2	rs4898720	14	51402258	0.1998	0.11	0.06988
GNG2	rs1253706	14	51470127	0.09157	0.06568	0.1639
GNG2	rs8020243	14	51447770	0.1487	0.1366	0.2766
GNG12	rs7542492	1	68003873	-0.07417	0.1173	0.5273
GNG12	rs652947	1	67984677	0.02057	0.06975	0.7682
GNG12	rs10493427	1	68054452	-0.08264	0.1332	0.5354
GNG12	rs2246675	1	68063534	-0.06472	0.06592	0.3266
GNG12	rs17531147	1	67959025	0.04815	0.09835	0.6247
GNG12	rs12085997	1	67971678	-0.07552	0.1151	0.512
GNG12	rs1949133	1	68015985	-0.03744	0.06391	0.5583
GNG12	rs12036392	1	68022940	0.02053	0.06568	0.7547
GNG12	rs1033106	1	68007665	-0.05695	0.08813	0.5184
GNG12	rs2000406	1	68051910	0.01156	0.07625	0.8795
GNG12	rs12121525	1	67995815	-0.04771	0.127	0.7073
GNG12	rs1276303	1	68033366	0.1057	0.06588	0.1094
GNG12	rs557986	1	67981534	0.01089	0.09289	0.9067
GNG12	rs12239301	1	68055759	-0.1134	0.09826	0.2488
GNG12	rs11209143	1	67962553	-0.009755	0.06361	0.8782
GNG12	rs654513	1	67954303	0.02057	0.06975	0.7682
GNG12	rs6671283	1	68055489	-0.3271	0.2036	0.1088
GNG12	rs2265921	1	68046368	-0.04426	0.06659	0.5066
GNG12	rs1276294	1	68025918	0.002749	0.1197	0.9817
GNG12	rs12091105	1	68051310	-0.03185	0.07371	0.6658
GNG12	rs1276309	1	68035491	0.1199	0.0671	0.07447
GNG12	rs2802462	1	68020202	0.02273	0.06628	0.7318
GNG12	rs12145172	1	67960263	-0.1132	0.1356	0.4042
GNG12	rs3766276	1	68012554	NA	NA	NA
GNG12	rs577305	1	68011443	0.06575	0.07763	0.3974
GNG12	rs3766265	1	67970740	-0.1402	0.1188	0.2387
GNG12	rs17474654	1	68049963	-0.1134	0.09826	0.2488
GNG12	rs3766270	1	67988012	-0.1043	0.08646	0.2283
GNB4	rs11715227	3	180644438	-0.006051	0.07191	0.933
GNB4	rs13087067	3	180604702	-0.07369	0.08573	0.3904
GNB4	rs12488540	3	180639341	0.03757	0.07727	0.627
GNB4	rs2024497	3	180629865	-0.06696	0.06445	0.2993
GNB4	rs13074663	3	180608279	0.03951	0.07714	0.6087
GNB4	rs2287208	3	180645010	0.02542	0.06333	0.6883
GNB4	rs10937003	3	180598074	0.003703	0.07009	0.9579
GNB4	rs4855074	3	180651156	0.06762	0.09224	0.4638
GNB4	rs7618348	3	180627433	0.02889	0.06295	0.6465
