# Supplementary material for: Functional Gene Group Analysis Indicates No Role for Heterotrimeric G Proteins in Cognitive Ability
Source: PLoS One. 2014 Mar 13;9(3):e91690. doi: 10.1371/journal.pone.0091690 (PMC3953514; doi:10.1371/journal.pone.0091690)
Supplement: Table S5 — (CSV) [file pone.0091690.s005.csv]

Abbreviations: Chr, Chromosome; BP, base pair in HG18; Beta, Regression coefficient. The Beta their standard erros and and P-value were derived using the --assoc function in PLINK to analyze a quantitative trait. Age, sex and four mds components were controlled for by residualization as described in the methods section. P-values are uncorrected for multiple comparisons.
Gene	SNP	Chr	BP	Beta	Standard.error	P.value
GNA11	rs3746069	19	3065864	-0.01356	0.0536	0.8004
GNA11	rs308052	19	3055629	0.05799	0.06376	0.3633
GNA11	rs3786947	19	3065229	0.006557	0.04775	0.8908
GNA11	rs308033	19	3050982	0.03285	0.05089	0.5188
GNA11	rs2238625	19	3055652	-0.0009685	0.04725	0.9836
GNA11	rs308049	19	3067725	0.0121	0.05037	0.8103
GNA11	rs308054	19	3056987	-0.02842	0.04568	0.5341
GNA11	rs4806907	19	3044163	NA	NA	NA
GNA11	rs308039	19	3046927	0.08282	0.05639	0.1423
GNA12	rs2693566	7	2742570	0.06347	0.0469	0.1763
GNA12	rs798519	7	2743224	0.06152	0.04695	0.1904
GNA12	rs757788	7	2802959	-0.06423	0.06988	0.3583
GNA12	rs798500	7	2757211	-0.01756	0.04871	0.7186
GNA12	rs17132744	7	2841508	-0.05873	0.06844	0.391
GNA12	rs2266925	7	2829417	-0.01487	0.05099	0.7705
GNA12	rs2266922	7	2791233	-0.02785	0.0454	0.5398
GNA12	rs2533888	7	2797609	0.03684	0.04549	0.4183
GNA12	rs2283779	7	2781666	-0.03219	0.04569	0.4812
GNA12	rs798523	7	2742320	0.0605	0.04699	0.1982
GNA12	rs17193852	7	2774624	0.04253	0.06792	0.5313
GNA12	rs2255782	7	2807642	0.05159	0.04742	0.2769
GNA12	rs2266920	7	2741704	0.01207	0.06221	0.8462
GNA12	rs1182185	7	2838759	0.01184	0.04916	0.8098
GNA12	rs798520	7	2743153	0.06699	0.04679	0.1525
GNA12	rs208354	7	2747389	0.04835	0.06508	0.4578
GNA12	rs757787	7	2802881	0.02977	0.04539	0.5121
GNA12	rs11772125	7	2763780	-0.07482	0.08415	0.3741
GNA12	rs1713919	7	2831232	-0.0007601	0.04906	0.9876
GNA12	rs1182188	7	2836511	0.01181	0.04913	0.8101
GNA12	rs2527686	7	2800939	0.03737	0.04533	0.4098
GNA12	rs208357	7	2741315	0.05401	0.05291	0.3077
GNA12	rs208358	7	2740131	0.05454	0.05652	0.3348
GNA12	rs1182198	7	2829432	0.001366	0.04994	0.9782
GNA12	rs208346	7	2766212	0.03186	0.04609	0.4895
GNA12	rs2533883	7	2810288	0.05623	0.04735	0.2353
GNA12	rs1182190	7	2835917	-0.0001807	0.04531	0.9968
GNA12	rs33932857	7	2742244	-0.06117	0.04906	0.2127
GNA12	rs1182174	7	2841946	0.008182	0.04952	0.8688
GNA12	rs1182181	7	2839773	0.01287	0.04919	0.7937
GNA12	rs1636264	7	2831112	0.002755	0.0486	0.9548
GNA12	rs12484	7	2735152	0.0003848	0.0462	0.9934
GNA12	rs2644274	7	2820906	-0.02915	0.04565	0.5233
GNA12	rs2255541	7	2809687	0.05714	0.04737	0.228
GNA12	rs2644272	7	2822969	0.05944	0.04724	0.2086
GNA12	rs798524	7	2742291	0.05907	0.04695	0.2086
GNA12	rs7807978	7	2781161	-0.02643	0.04567	0.563
GNA12	rs1636249	7	2850809	0.004192	0.04951	0.9325
GNA12	rs798532	7	2735390	0.01885	0.0493	0.7023
GNA12	rs1636250	7	2850959	0.008104	0.04907	0.8689
GNA12	rs11761804	7	2759050	-0.03046	0.07003	0.6636
GNA12	rs208353	7	2748678	0.09061	0.08792	0.303
GNA12	rs798486	7	2769563	-0.01384	0.04918	0.7784
GNA12	rs1182179	7	2840174	0.01181	0.04913	0.8101
GNA12	rs798490	7	2768068	-0.01645	0.04924	0.7384
GNA12	rs1182184	7	2838972	0.008182	0.04952	0.8688
GNA12	rs2527690	7	2820776	-0.02643	0.04573	0.5635
GNA12	rs6975733	7	2811174	-0.03058	0.05559	0.5823
GNA12	rs1182197	7	2829815	-0.01985	0.04572	0.6643
GNA12	rs2527688	7	2814022	0.05623	0.04735	0.2353
GNA12	rs9332401	7	2781260	-0.05383	0.05672	0.3428
GNA12	rs4722092	7	2813532	0.002123	0.06656	0.9746
GNA12	rs2258960	7	2793802	0.0616	0.04707	0.1909
GNA12	rs2527687	7	2805011	-0.03981	0.0453	0.3797
GNA12	rs798497	7	2762483	-0.007926	0.04871	0.8708
GNA12	rs2258709	7	2798891	0.03214	0.04556	0.4806
GNA12	rs798489	7	2768329	-0.00476	0.05003	0.9242
GNA12	rs2644275	7	2820536	-0.02878	0.04565	0.5286
GNA12	rs1182189	7	2836048	0.006042	0.04944	0.9028
GNA12	rs4719676	7	2786729	-0.03846	0.05587	0.4914
GNA12	rs757791	7	2833822	-0.01096	0.04541	0.8094
GNA12	rs3846992	7	2796769	0.0627	0.04687	0.1812
GNA12	rs4719683	7	2817983	-0.02855	0.05583	0.6092
GNA15	rs12610831	19	3113072	-0.07513	0.05618	0.1814
GNA15	rs1637656	19	3113909	0.0859	0.05142	0.09515
GNA15	rs2074864	19	3106736	-0.01071	0.05098	0.8336
GNA15	rs1465245	19	3087845	0.08047	0.0463	0.08252
GNA15	rs2238628	19	3103982	-0.1198	0.08568	0.1625
GNA15	rs2074865	19	3106902	-0.1385	0.0739	0.06115
GNA15	rs11880198	19	3110769	0.13	0.05989	0.03024
GNAI1	rs2523189	7	79614364	0.0003515	0.04824	0.9942
GNAI1	rs6956455	7	79652863	0.05433	0.04574	0.2352
GNAI1	rs2523194	7	79634751	0.01723	0.08132	0.8323
GNAI1	rs10272499	7	79667780	0.02285	0.04683	0.6256
GNAI1	rs17245731	7	79670569	0.02608	0.05308	0.6232
GNAI1	rs2886611	7	79681241	0.0536	0.05465	0.327
GNAI1	rs12706644	7	79609963	0.06426	0.1113	0.5637
GNAI1	rs1468242	7	79636560	0.04494	0.04608	0.3297
GNAI1	rs10274707	7	79618228	-0.01506	0.04624	0.7447
GNAI1	rs10238438	7	79679890	0.003981	0.052	0.939
GNAI1	rs6467043	7	79660339	0.03313	0.0826	0.6884
GNAI1	rs11980616	7	79637549	0.03095	0.07507	0.6803
GNAI1	rs3801357	7	79678047	-0.04417	0.0733	0.5469
GNAI1	rs17806203	7	79630542	0.02621	0.06265	0.6758
GNAI1	rs4512317	7	79655885	0.03749	0.04639	0.4192
GNAI1	rs10230368	7	79647920	0.06282	0.04818	0.1926
GNAI1	rs2428469	7	79603558	-0.001137	0.0502	0.9819
GNAI1	rs2714449	7	79629883	0.05916	0.05362	0.2701
GNAI1	rs916905	7	79638283	-0.02536	0.04874	0.603
GNAI1	rs9244	7	79685251	0.01454	0.07307	0.8424
GNAI2	rs2236944	3	50267197	0.006848	0.1347	0.9595
GNAI2	rs2282751	3	50266789	0.001717	0.06808	0.9799
GNAI3	rs7355073	1	109931263	0.006416	0.05532	0.9077
GNAI3	rs7537507	1	109932628	0.00872	0.05543	0.875
GNAI3	rs541320	1	109933621	-0.008337	0.05576	0.8812
GNAI3	rs518076	1	109910562	0.01046	0.07183	0.8843
GNAI3	rs2483920	1	109935295	-0.04424	0.0687	0.5197
GNAI3	rs2301230	1	109937981	-0.01882	0.04396	0.6686
GNAL	rs4635399	18	11719342	0.04972	0.09613	0.6051
GNAL	rs16976642	18	11751127	0.03191	0.05949	0.5917
GNAL	rs1647553	18	11813394	0.08267	0.06059	0.1728
GNAL	rs1013459	18	11690534	0.004865	0.06991	0.9445
GNAL	rs10468681	18	11790066	0.108	0.05473	0.04867
GNAL	rs9947295	18	11749432	0.06121	0.07036	0.3845
GNAL	rs2113739	18	11751954	0.07762	0.04935	0.1161
GNAL	rs1647558	18	11815317	0.1261	0.05553	0.02333
GNAL	rs3888795	18	11853899	0.1185	0.08668	0.1718
GNAL	rs3786306	18	11869825	-0.008303	0.05589	0.8819
GNAL	rs7227421	18	11739198	0.1	0.1136	0.379
GNAL	rs8099153	18	11765522	0.06954	0.08704	0.4245
GNAL	rs11872939	18	11772521	0.06982	0.08697	0.4223
GNAL	rs7239624	18	11868535	0.02779	0.05577	0.6184
GNAL	rs12607811	18	11835706	0.08329	0.06337	0.189
GNAL	rs12373386	18	11872206	-0.01775	0.05068	0.7262
GNAL	rs12454673	18	11807585	0.05809	0.04537	0.2007
GNAL	rs10468679	18	11685676	0.06422	0.1017	0.5279
GNAL	rs12457181	18	11693235	0.0816	0.04551	0.07323
GNAL	rs8086766	18	11775174	0.03457	0.05058	0.4945
GNAL	rs8099016	18	11686064	0.08275	0.05445	0.1289
GNAL	rs8094039	18	11755356	0.03006	0.04864	0.5367
GNAL	rs12604626	18	11712048	0.07104	0.04979	0.154
GNAL	rs9946455	18	11863358	0.1298	0.1054	0.2185
GNAL	rs1364631	18	11717162	0.1113	0.05165	0.03139
GNAL	rs9303749	18	11792991	0.1051	0.05472	0.0551
GNAL	rs787554	18	11852697	-0.04876	0.05413	0.3679
GNAL	rs662098	18	11869931	-0.003286	0.04465	0.9414
GNAL	rs2848463	18	11860015	-0.05477	0.05739	0.3402
GNAL	rs1786573	18	11821761	0.09543	0.0501	0.05709
GNAL	rs2866279	18	11747400	0.1102	0.05001	0.02784
GNAL	rs1477481	18	11778446	0.0949	0.0636	0.136
GNAL	rs9676233	18	11778534	0.2026	0.1141	0.07607
GNAL	rs9962277	18	11789182	0.05984	0.05928	0.313
GNAO1	rs3790113	16	54942221	0.0846	0.04852	0.08155
GNAO1	rs1108657	16	54913322	-0.004445	0.06603	0.9463
GNAO1	rs899239	16	54878620	0.0128	0.04786	0.7892
GNAO1	rs3790116	16	54945545	0.1036	0.06434	0.1075
GNAO1	rs2241954	16	54936479	-0.06082	0.04562	0.1828
GNAO1	rs2241952	16	54920226	-0.006273	0.04817	0.8964
GNAO1	rs1799917	16	54935249	-0.002519	0.04648	0.9568
GNAO1	rs9923469	16	54847109	-0.02125	0.04771	0.6562
GNAO1	rs11644870	16	54814153	0.1052	0.08045	0.1914
GNAO1	rs7206796	16	54938778	0.008512	0.06043	0.888
GNAO1	rs2398144	16	54910355	0.02235	0.04608	0.6278
GNAO1	rs899236	16	54910406	0.02832	0.05446	0.6031
GNAO1	rs899228	16	54944789	0.05377	0.05777	0.3522
GNAO1	rs1108656	16	54913275	0.009826	0.061	0.8721
GNAO1	rs4783937	16	54934546	0.01608	0.04596	0.7265
GNAO1	rs899227	16	54944970	-0.01295	0.0458	0.7775
GNAO1	rs9937815	16	54888333	-0.01609	0.04597	0.7263
GNAO1	rs4783932	16	54832002	-0.03893	0.04467	0.3837
GNAO1	rs7201872	16	54874846	-0.1336	0.1461	0.3609
GNAO1	rs4784650	16	54864141	-0.00979	0.04584	0.8309
GNAO1	rs13338253	16	54929962	0.0184	0.04556	0.6864
GNAO1	rs16956168	16	54807275	-0.01722	0.06047	0.7759
GNAO1	rs3790112	16	54938698	0.06194	0.04888	0.2054
GNAO1	rs3790095	16	54886668	0.003654	0.06227	0.9532
GNAO1	rs2617841	16	54930723	-0.04916	0.05338	0.3573
GNAO1	rs8053370	16	54820407	0.1052	0.08045	0.1914
GNAO1	rs8043572	16	54880733	0.008609	0.09745	0.9296
GNAO1	rs2587888	16	54904973	0.03332	0.04468	0.456
GNAO1	rs876619	16	54841035	0.1024	0.08063	0.2044
GNAO1	rs3790092	16	54875761	0.0127	0.06118	0.8355
GNAO1	rs12600108	16	54865932	0.009436	0.04487	0.8335
GNAO1	rs922445	16	54899560	0.03678	0.05936	0.5357
GNAO1	rs2587885	16	54897597	-0.006683	0.06038	0.9119
GNAO1	rs2587891	16	54926666	-0.02329	0.05278	0.659
GNAO1	rs1424006	16	54849860	0.02887	0.04601	0.5305
GNAO1	rs12930151	16	54930809	0.009336	0.04616	0.8398
GNAO1	rs17281761	16	54902878	0.02348	0.04487	0.601
GNAO1	rs2587878	16	54872860	0.01814	0.04656	0.6969
GNAO1	rs17282194	16	54922856	0.00982	0.0453	0.8284
GNAQ	rs10869979	9	79669989	-0.02281	0.0492	0.643
GNAQ	rs10781468	9	79690225	-0.009728	0.05217	0.8521
GNAQ	rs1030828	9	79595252	0.05604	0.04835	0.2467
GNAQ	rs11145635	9	79769202	0.06283	0.07421	0.3973
GNAQ	rs1930543	9	79831364	0.09667	0.05036	0.05522
GNAQ	rs4744849	9	79545335	0.04312	0.0453	0.3414
GNAQ	rs4744847	9	79544892	0.02465	0.05031	0.6243
GNAQ	rs2296937	9	79696407	0.04906	0.07369	0.5058
GNAQ	rs3780305	9	79612003	0.02765	0.05395	0.6084
GNAQ	rs17786782	9	79648583	-0.2042	0.09171	0.02617
GNAQ	rs10869973	9	79608156	0.0358	0.04836	0.4593
GNAQ	rs11145603	9	79686588	0.02531	0.06027	0.6746
GNAQ	rs1328533	9	79674282	0.0369	0.04708	0.4334
GNAQ	rs11145626	9	79751091	0.07164	0.07414	0.3342
GNAQ	rs7033572	9	79718577	0.0006006	0.05191	0.9908
GNAQ	rs2043636	9	79636546	0.04329	0.0483	0.3704
GNAQ	rs17724988	9	79712917	-0.05591	0.09332	0.5492
GNAQ	rs1041583	9	79828110	-0.005869	0.05249	0.911
GNAQ	rs7048503	9	79659381	-0.002563	0.07179	0.9715
GNAQ	rs3780297	9	79532422	-0.2706	0.2198	0.2187
GNAQ	rs10869977	9	79647096	-0.01094	0.04556	0.8103
GNAQ	rs1041584	9	79827985	0.093	0.05055	0.06613
GNAQ	rs10869985	9	79706912	-0.01553	0.0487	0.7499
GNAQ	rs11145589	9	79662751	0.002812	0.05283	0.9576
GNAQ	rs7035689	9	79751492	0.116	0.05547	0.0368
GNAQ	rs10869981	9	79679423	0.002598	0.2151	0.9904
GNAQ	rs2839899	9	79540819	0.02387	0.05032	0.6354
GNAQ	rs17064021	9	79806346	-0.06872	0.09891	0.4874
GNAQ	rs2026000	9	79524801	0.04678	0.0495	0.3449
GNAQ	rs1436450	9	79660701	-0.008776	0.04938	0.859
GNAQ	rs10781471	9	79705276	-0.02192	0.04884	0.6536
GNAQ	rs6560613	9	79530207	-0.03284	0.07882	0.677
GNAQ	rs4745672	9	79688048	-0.05472	0.04498	0.2241
GNAQ	rs1328529	9	79599165	0.03001	0.04613	0.5155
GNAQ	rs2209911	9	79677669	-0.002973	0.05337	0.9556
GNAQ	rs1887773	9	79618755	-0.05502	0.08213	0.5031
GNAQ	rs1328531	9	79579741	0.1027	0.08179	0.2097
GNAQ	rs17064005	9	79779580	0.09606	0.05076	0.05872
GNAQ	rs7020256	9	79715440	-0.01508	0.04881	0.7574
GNAQ	rs10747022	9	79561349	0.03636	0.05434	0.5035
GNAQ	rs10869989	9	79742688	0.1051	0.05554	0.05877
GNAS	rs6070638	20	56877226	-0.04807	0.06299	0.4455
GNAS	rs6026593	20	56912528	-0.05259	0.0701	0.4533
GNAS	rs6064714	20	56847535	-0.08824	0.05796	0.1283
GNAS	rs3730168	20	56912334	-0.03064	0.04766	0.5204
GNAS	rs6123832	20	56851466	-0.01508	0.04626	0.7445
GNAS	rs6092704	20	56901873	-0.1066	0.07733	0.1682
GNAS	rs8125112	20	56864560	-0.01374	0.05818	0.8134
GNAS	rs4810147	20	56855022	0.04083	0.04404	0.354
GNAS	rs6026567	20	56878310	-0.03235	0.04598	0.4819
GNAS	rs2057291	20	56905438	NA	NA	NA
GNAS	rs919197	20	56914328	0.004317	0.04583	0.925
GNAS	rs6026561	20	56860527	-0.02026	0.04719	0.6678
GNAZ	rs2267000	22	21785366	0.06055	0.0452	0.1807
GNAZ	rs2283802	22	21784722	-0.06516	0.05174	0.2082
GNAZ	rs4820537	22	21794810	-0.05124	0.04394	0.2438
GNAZ	rs3788341	22	21747758	0.05823	0.04551	0.201
GNAZ	rs2267005	22	21791723	0.06478	0.04516	0.1517
GNAZ	rs2330338	22	21779955	-0.06605	0.05111	0.1966
GNAZ	rs3788343	22	21753247	-0.06547	0.05135	0.2026
GNAZ	rs9306383	22	21751058	-0.04097	0.0458	0.3712
GNAZ	rs3788339	22	21747677	-0.1593	0.07325	0.02992
GNAZ	rs3788337	22	21742017	-0.04263	0.04675	0.3621
GNAZ	rs874138	22	21769530	-0.06696	0.0516	0.1947
GNB1	rs16825336	1	1735586	0.01908	0.07834	0.8077
GNB1	rs2180311	1	1738594	0.006498	0.04459	0.8842
GNB1	rs6681938	1	1771080	-0.002771	0.04739	0.9534
GNB1	rs7525092	1	1799950	0.001933	0.05105	0.9698
GNB1	rs4648592	1	1790894	0.0004928	0.05083	0.9923
GNB1	rs10907192	1	1782971	-0.1225	0.1171	0.2958
GNB3	rs5439	12	6819143	0.08478	0.07626	0.2665
GNB3	rs5446	12	6826723	0.02362	0.05154	0.6469
GNB3	rs5442	12	6825125	0.01264	0.08964	0.8879
GNB3	rs4963517	12	6818061	-0.04362	0.04511	0.3338
GNB3	rs1129649	12	6818729	0.03542	0.04562	0.4377
GNB3	rs3759347	12	6817941	0.009119	0.04736	0.8474
GNB3	rs4963516	12	6818289	0.01154	0.06373	0.8563
GNB3	rs5440	12	6819160	NA	NA	NA
GNG4	rs2481094	1	233799119	-0.02962	0.04676	0.5266
GNG4	rs10159416	1	233881130	0.04842	0.05131	0.3456
GNG4	rs2841873	1	233810615	-0.04151	0.04718	0.3791
GNG4	rs1891978	1	233875793	-0.06803	0.04459	0.1275
GNG4	rs6429207	1	233864957	0.009652	0.04566	0.8326
GNG4	rs2841880	1	233805437	-0.04197	0.04728	0.3749
GNG4	rs11800419	1	233850983	0.2042	0.2202	0.3541
GNG4	rs923942	1	233781652	-0.02036	0.06362	0.749
GNG4	rs508208	1	233794439	0.07142	0.04528	0.115
GNG4	rs6429206	1	233857545	0.02511	0.04374	0.5661
GNG4	rs17547995	1	233832785	0.01508	0.04774	0.7521
GNG4	rs10926264	1	233845760	-0.0137	0.08997	0.879
GNG4	rs291353	1	233787521	-0.06587	0.04512	0.1446
GNG4	rs2774320	1	233823444	-0.01177	0.04662	0.8007
GNG4	rs2774339	1	233816201	0.08409	0.04693	0.0735
GNG4	rs10926189	1	233827440	0.04112	0.04886	0.4003
GNG4	rs6674438	1	233805138	-0.1108	0.06177	0.07317
GNG4	rs4659946	1	233831120	0.0307	0.04448	0.4902
GNG4	rs425581	1	233783963	0.09707	0.04557	0.03341
GNG4	rs488618	1	233795519	-0.0005865	0.04552	0.9897
GNG5	rs17365723	1	84741607	0.01185	0.08004	0.8823
GNG5	rs3813605	1	84743535	-0.04597	0.06338	0.4684
GNG7	rs765044	19	2511423	0.02128	0.04569	0.6416
GNG7	rs2907335	19	2510932	-0.008287	0.1045	0.9368
GNG7	rs1029753	19	2527272	0.0115	0.04794	0.8104
GNG7	rs4334421	19	2531057	0.05588	0.05323	0.2941
GNG7	rs12985186	19	2466874	0.03224	0.04452	0.4691
GNG7	rs8113423	19	2493673	0.0638	0.04464	0.1532
GNG7	rs2110119	19	2619611	0.00106	0.04725	0.9821
GNG7	rs3936139	19	2538576	0.02355	0.05024	0.6393
GNG7	rs759065	19	2597072	0.01934	0.05483	0.7243
GNG7	rs7258864	19	2463606	-0.07417	0.04513	0.1006
GNG7	rs3752174	19	2465565	0.0356	0.04987	0.4755
GNG7	rs7254861	19	2468875	-0.01376	0.0631	0.8274
GNG7	rs12975010	19	2516176	0.02538	0.05624	0.652
GNG7	rs10416033	19	2520946	0.002293	0.05607	0.9674
GNG7	rs4807291	19	2475685	-0.02672	0.04592	0.5608
GNG7	rs7257500	19	2570143	0.0001092	0.07822	0.9989
GNG7	rs3764584	19	2471716	0.01381	0.04481	0.758
GNG7	rs11880582	19	2601034	-0.0001367	0.04642	0.9977
GNG7	rs8104096	19	2561822	0.01271	0.05006	0.7996
GNG7	rs17755118	19	2465732	0.01981	0.0679	0.7705
GNG7	rs2965208	19	2552811	0.0495	0.04978	0.3202
GNG7	rs1468703	19	2621293	0.0006324	0.04903	0.9897
GNG7	rs10414848	19	2485518	-0.01319	0.04566	0.7727
GNG7	rs12462317	19	2485581	0.03014	0.04908	0.5393
GNG7	rs6510696	19	2628012	-0.009064	0.05141	0.8601
GNG7	rs1860312	19	2524995	0.01639	0.06052	0.7866
GNG7	rs9630890	19	2600218	-0.0266	0.0602	0.6587
GNG7	rs2159917	19	2646707	-0.001622	0.04707	0.9725
GNG7	rs2873409	19	2559353	-0.03684	0.04471	0.4102
GNG7	rs887030	19	2479705	-0.05027	0.05199	0.3338
GNG7	rs2058459	19	2614849	0.03094	0.04637	0.5047
GNG7	rs10411547	19	2568422	-0.07138	0.07165	0.3193
GNG7	rs887270	19	2501852	0.02338	0.04423	0.5972
GNG7	rs10412559	19	2650585	0.005962	0.05323	0.9108
GNG7	rs1609707	19	2508610	-0.01028	0.05273	0.8454
GNG7	rs17755100	19	2463876	0.03945	0.06619	0.5513
GNG7	rs6510683	19	2498015	-0.01974	0.07872	0.8021
GNG10	rs4979031	9	113463254	0.02989	0.05262	0.5701
GNG10	rs3824469	9	113462214	0.03501	0.115	0.7609
GNG10	rs4979032	9	113466796	0.001245	0.04828	0.9794
GNG11	rs4262	7	93389364	-0.02224	0.04623	0.6305
GNG11	rs17165909	7	93389542	-0.1084	0.1172	0.3553
GNG11	rs17303650	7	93390211	-0.1015	0.1012	0.3164
GNA14	rs10116050	9	79252094	0.01527	0.06507	0.8145
GNA14	rs17063807	9	79420177	NA	NA	NA
GNA14	rs1034014	9	79247814	0.04593	0.07133	0.5198
GNA14	rs1036955	9	79247379	0.1129	0.04613	0.01452
GNA14	rs2377917	9	79302205	0.05637	0.04612	0.222
GNA14	rs1373254	9	79349830	-0.05328	0.04391	0.2253
GNA14	rs1122838	9	79452920	0.01518	0.06716	0.8213
GNA14	rs2440232	9	79382268	-0.005227	0.0504	0.9174
GNA14	rs11145426	9	79249786	0.001502	0.07565	0.9842
GNA14	rs11145448	9	79311842	0.04299	0.05636	0.4457
GNA14	rs11145462	9	79332930	-0.03101	0.04477	0.4886
GNA14	rs11145470	9	79342007	-0.07019	0.04754	0.1401
GNA14	rs636562	9	79324225	0.09346	0.04658	0.04508
GNA14	rs17195438	9	79320366	-0.1162	0.05231	0.02659
GNA14	rs13287484	9	79337655	0.03931	0.0609	0.5188
GNA14	rs1801258	9	79239118	-0.1047	0.04931	0.03396
GNA14	rs7035476	9	79359136	0.02783	0.07073	0.694
GNA14	rs7864216	9	79438397	0.009693	0.0786	0.9019
GNA14	rs10781448	9	79367374	0.008781	0.04649	0.8502
GNA14	rs7042448	9	79251462	0.003925	0.04667	0.933
GNA14	rs3780296	9	79327254	-0.02818	0.0456	0.5367
GNA14	rs1443864	9	79349685	-0.0682	0.04755	0.1518
GNA14	rs1443868	9	79381239	-0.001774	0.04417	0.968
GNA14	rs1147181	9	79400344	-0.00463	0.05193	0.929
GNA14	rs1147182	9	79399424	0.01064	0.06463	0.8693
GNA14	rs1162211	9	79391121	0.03069	0.06034	0.6111
GNA14	rs994362	9	79276851	0.04917	0.04605	0.2859
GNA14	rs1547190	9	79264954	0.1136	0.04492	0.01161
GNA14	rs2296781	9	79233876	0.0608	0.04517	0.1786
GNA14	rs12339543	9	79420426	0.0683	0.07815	0.3823
GNA14	rs10781447	9	79367165	-0.03092	0.0453	0.4951
GNA14	rs12352759	9	79230767	-0.03156	0.05533	0.5686
GNA14	rs3780289	9	79260731	-0.1133	0.04471	0.0114
GNA14	rs7046214	9	79352390	0.03265	0.05462	0.5501
GNA14	rs10869945	9	79357948	-0.04041	0.04394	0.358
GNA14	rs10869950	9	79446820	0.02218	0.06586	0.7363
GNA14	rs12683817	9	79240630	0.09939	0.04777	0.03774
GNA14	rs3824405	9	79266262	-0.06401	0.05032	0.2037
GNA14	rs2889774	9	79302033	0.03159	0.04854	0.5153
GNA14	rs716080	9	79386431	0.002924	0.04577	0.9491
GNA14	rs17063627	9	79229478	0.07544	0.09497	0.4272
GNA14	rs2184481	9	79409501	-0.03685	0.05415	0.4964
GNA14	rs4745641	9	79335332	-0.07257	0.0542	0.1809
GNA14	rs12352752	9	79260815	0.07045	0.05978	0.2389
GNA14	rs13288161	9	79426258	0.07254	0.06095	0.2342
GNA14	rs1144434	9	79395768	0.04098	0.04607	0.3739
GNA14	rs990001	9	79276545	0.09557	0.06948	0.1693
GNA14	rs3780293	9	79266067	-0.04512	0.0494	0.3613
GNA14	rs1144430	9	79398945	-0.02854	0.05234	0.5857
GNA14	rs961572	9	79375749	-0.02458	0.04996	0.6228
GNA14	rs1953330	9	79411286	0.03058	0.04693	0.5147
GNA14	rs7041488	9	79314630	0.00448	0.04665	0.9235
GNA14	rs11145506	9	79454404	-0.2679	0.2103	0.2029
GNA14	rs2210755	9	79413643	-0.0392	0.08643	0.6503
GNA14	rs4745639	9	79255890	0.03644	0.07178	0.6119
GNA14	rs1663112	9	79405784	0.02929	0.04609	0.5253
GNA14	rs7874722	9	79370515	0.0283	0.08402	0.7364
GNA14	rs2225741	9	79413428	-0.0385	0.1069	0.7188
GNA14	rs990000	9	79276354	-0.1049	0.05378	0.05131
GNA13	rs11656396	17	60476538	0.02188	0.07624	0.7741
GNA13	rs12944877	17	60465716	0.03117	0.06965	0.6546
GNA13	rs3972219	17	60448995	0.07084	0.08852	0.4237
GNA13	rs8082708	17	60472762	0.02308	0.0764	0.7627
GNB5	rs2899485	15	50206777	0.01764	0.04936	0.7209
GNB5	rs10220890	15	50239176	0.03879	0.06742	0.5652
GNB5	rs4219	15	50272316	-0.1087	0.07001	0.1208
GNB5	rs12909184	15	50237909	-0.01173	0.06113	0.8479
GNB5	rs3794545	15	50230366	-0.1302	0.152	0.3917
GNB5	rs12438743	15	50241390	-0.01092	0.06109	0.8582
GNB5	rs12595160	15	50250777	0.02213	0.06392	0.7293
GNB5	rs4238384	15	50223626	0.005993	0.06026	0.9208
GNB5	rs4480744	15	50221916	0.01906	0.05048	0.7059
GNB5	rs1063902	15	50272242	-0.00211	0.05615	0.97
GNG2	rs10133203	14	51425137	0.03512	0.04541	0.4395
GNG2	rs12889199	14	51416712	-0.231	0.1041	0.02678
GNG2	rs3742539	14	51449937	-0.009814	0.07173	0.8912
GNG2	rs1032583	14	51502865	-0.1468	0.1741	0.3993
GNG2	rs10129965	14	51424154	0.01511	0.04449	0.7343
GNG2	rs12885784	14	51403953	-0.06214	0.04753	0.1913
GNG2	rs17124680	14	51403992	0.03211	0.0466	0.491
GNG2	rs17124753	14	51478130	0.0005876	0.2021	0.9977
GNG2	rs11625611	14	51432893	0.03749	0.0447	0.4018
GNG2	rs12886319	14	51404164	-0.09992	0.06664	0.1341
GNG2	rs7154419	14	51474973	0.05768	0.1671	0.7301
GNG2	rs10498440	14	51483323	0.003821	0.04634	0.9343
GNG2	rs10150753	14	51417976	-0.01977	0.0441	0.654
GNG2	rs1693198	14	51453764	-0.1462	0.1693	0.3882
GNG2	rs1253704	14	51469804	-0.1415	0.09631	0.1421
GNG2	rs17124656	14	51395835	0.01455	0.0518	0.7789
GNG2	rs12436400	14	51410608	0.00556	0.04447	0.9005
GNG2	rs1253698	14	51468024	0.03387	0.0443	0.4448
GNG2	rs7152036	14	51400974	0.03256	0.04368	0.4562
GNG2	rs7143686	14	51469786	-0.06311	0.1329	0.635
GNG2	rs1953862	14	51403839	-0.03053	0.04742	0.5199
GNG2	rs12147761	14	51443103	-0.002404	0.04581	0.9582
GNG2	rs12878420	14	51406432	-0.00768	0.04556	0.8662
GNG2	rs1057804	14	51503805	-0.1536	0.08816	0.08184
GNG2	rs8005555	14	51402868	-0.1564	0.07362	0.03386
GNG2	rs1890698	14	51434458	0.03035	0.04477	0.498
GNG2	rs4898725	14	51447489	-0.09363	0.06872	0.1733
GNG2	rs17124780	14	51495256	0.001765	0.04666	0.9698
GNG2	rs4901170	14	51404339	0.005598	0.044	0.8988
GNG2	rs8008081	14	51486162	0.002249	0.04679	0.9617
GNG2	rs11622145	14	51482789	0.008561	0.04652	0.854
GNG2	rs2236561	14	51487530	0.004046	0.04678	0.9311
GNG2	rs1953858	14	51438309	-0.04201	0.07758	0.5883
GNG2	rs11157866	14	51441063	-0.04531	0.06743	0.5018
GNG2	rs2357247	14	51414961	0.06507	0.04482	0.1469
GNG2	rs1253690	14	51452565	0.03323	0.04589	0.4692
GNG2	rs1253660	14	51499855	-0.1426	0.1765	0.4195
GNG2	rs4898720	14	51402258	-0.1561	0.07366	0.03438
GNG2	rs1253706	14	51470127	-0.00213	0.0453	0.9625
GNG2	rs8020243	14	51447770	-0.2659	0.1052	0.01166
GNG12	rs7542492	1	68003873	-0.1324	0.088	0.1327
GNG12	rs652947	1	67984677	0.03119	0.05161	0.5458
GNG12	rs10493427	1	68054452	-0.03584	0.1117	0.7484
GNG12	rs2246675	1	68063534	0.009062	0.04885	0.8529
GNG12	rs17531147	1	67959025	0.05149	0.07893	0.5144
GNG12	rs12085997	1	67971678	-0.1206	0.08807	0.1713
GNG12	rs1949133	1	68015985	0.04021	0.04761	0.3985
GNG12	rs12036392	1	68022940	-0.03466	0.04813	0.4716
GNG12	rs1033106	1	68007665	-0.09415	0.06538	0.1502
GNG12	rs2000406	1	68051910	0.1115	0.05438	0.04066
GNG12	rs12121525	1	67995815	-0.1303	0.08542	0.1275
GNG12	rs1276303	1	68033366	-0.09537	0.04779	0.04626
GNG12	rs557986	1	67981534	0.04014	0.06822	0.5563
GNG12	rs12239301	1	68055759	-0.002816	0.07688	0.9708
GNG12	rs11209143	1	67962553	-0.05942	0.04708	0.2072
GNG12	rs654513	1	67954303	0.03148	0.05137	0.5401
GNG12	rs6671283	1	68055489	-0.1109	0.1114	0.32
GNG12	rs2265921	1	68046368	-0.003842	0.04934	0.9379
GNG12	rs1276294	1	68025918	-0.1101	0.08809	0.2117
GNG12	rs12091105	1	68051310	0.07709	0.05338	0.149
GNG12	rs1276309	1	68035491	-0.07461	0.04875	0.1262
GNG12	rs2802462	1	68020202	-0.005406	0.04848	0.9112
GNG12	rs12145172	1	67960263	-0.1273	0.08748	0.1461
GNG12	rs3766276	1	68012554	NA	NA	NA
GNG12	rs577305	1	68011443	0.0681	0.05821	0.2423
GNG12	rs3766265	1	67970740	-0.1559	0.07907	0.049
GNG12	rs17474654	1	68049963	-0.001301	0.07693	0.9865
GNG12	rs3766270	1	67988012	-0.1599	0.06248	0.01066
GNB4	rs11715227	3	180644438	0.02485	0.05108	0.6267
GNB4	rs13087067	3	180604702	-0.02384	0.06206	0.7009
GNB4	rs12488540	3	180639341	-0.02692	0.05547	0.6275
GNB4	rs2024497	3	180629865	0.02983	0.04584	0.5154
GNB4	rs13074663	3	180608279	-0.01359	0.05488	0.8045
GNB4	rs2287208	3	180645010	-0.001658	0.04462	0.9704
GNB4	rs10937003	3	180598074	-0.02312	0.05229	0.6585
GNB4	rs4855074	3	180651156	-0.06022	0.06951	0.3864
GNB4	rs7618348	3	180627433	-0.02607	0.04669	0.5767
