# Supplementary material for: Functional Gene Group Analysis Indicates No Role for Heterotrimeric G Proteins in Cognitive Ability
Source: PLoS One. 2014 Mar 13;9(3):e91690. doi: 10.1371/journal.pone.0091690 (PMC3953514; doi:10.1371/journal.pone.0091690)
Supplement: Table S6 — (CSV) [file pone.0091690.s006.csv]

Abbreviations: Chr, Chromosome; BP, base pair in HG18; Beta, Regression coefficient. The Beta their standard erros and and P-value were derived using the --assoc function in PLINK to analyze a quantitative trait. Age, sex and four mds components were controlled for by residualization as described in the methods section. P-values are uncorrected for multiple comparisons.
Gene	SNP	Chr	BP	Beta	Standard.error	P.value
GNA11	rs3746069	19	3065864	0.1297	0.06409	0.04334
GNA11	rs308052	19	3055629	0.0169	0.07072	0.8112
GNA11	rs3786947	19	3065229	-0.07246	0.05117	0.1572
GNA11	rs308033	19	3050982	-0.01491	0.05619	0.7909
GNA11	rs2238625	19	3055652	-0.05456	0.05022	0.2776
GNA11	rs308049	19	3067725	-0.0183	0.05226	0.7263
GNA11	rs308054	19	3056987	0.0453	0.04905	0.356
GNA11	rs4806907	19	3044163	-0.0196	0.04999	0.6951
GNA11	rs308039	19	3046927	0.121	0.06371	0.05786
GNA12	rs2693566	7	2742570	0.01284	0.05111	0.8018
GNA12	rs798519	7	2743224	0.02206	0.05158	0.669
GNA12	rs757788	7	2802959	0.06236	0.07342	0.3959
GNA12	rs798500	7	2757211	-0.03653	0.05385	0.4977
GNA12	rs17132744	7	2841508	0.08864	0.07284	0.224
GNA12	rs2266925	7	2829417	0.07313	0.05534	0.1867
GNA12	rs2266922	7	2791233	-0.01635	0.05068	0.747
GNA12	rs2533888	7	2797609	0.01956	0.05067	0.6996
GNA12	rs2283779	7	2781666	-0.01347	0.05073	0.7906
GNA12	rs798523	7	2742320	0.01779	0.05159	0.7302
GNA12	rs17193852	7	2774624	-0.08276	0.07614	0.2774
GNA12	rs2255782	7	2807642	0.02467	0.05179	0.634
GNA12	rs2266920	7	2741704	-0.04379	0.06907	0.5263
GNA12	rs1182185	7	2838759	-0.05342	0.05381	0.3211
GNA12	rs798520	7	2743153	0.01363	0.05117	0.79
GNA12	rs208354	7	2747389	0.06772	0.07496	0.3666
GNA12	rs757787	7	2802881	0.02198	0.05114	0.6675
GNA12	rs11772125	7	2763780	0.01767	0.09845	0.8576
GNA12	rs1713919	7	2831232	-0.05751	0.05394	0.2867
GNA12	rs1182188	7	2836511	-0.0488	0.0538	0.3647
GNA12	rs2527686	7	2800939	0.02093	0.05091	0.681
GNA12	rs208357	7	2741315	-0.01598	0.05536	0.773
GNA12	rs208358	7	2740131	-0.0224	0.05876	0.7032
GNA12	rs1182198	7	2829432	-0.07004	0.05442	0.1985
GNA12	rs208346	7	2766212	0.01183	0.05161	0.8188
GNA12	rs2533883	7	2810288	0.02592	0.05172	0.6164
GNA12	rs1182190	7	2835917	-0.01396	0.05055	0.7825
GNA12	rs33932857	7	2742244	0.03001	0.05275	0.5695
GNA12	rs1182174	7	2841946	-0.05408	0.05406	0.3175
GNA12	rs1182181	7	2839773	-0.04921	0.05403	0.3626
GNA12	rs1636264	7	2831112	-0.06385	0.05338	0.232
GNA12	rs12484	7	2735152	-0.0254	0.04958	0.6085
GNA12	rs2644274	7	2820906	-0.02208	0.05072	0.6634
GNA12	rs2255541	7	2809687	0.02379	0.05162	0.645
GNA12	rs2644272	7	2822969	0.01066	0.05159	0.8363
GNA12	rs798524	7	2742291	0.01349	0.0517	0.7943
GNA12	rs7807978	7	2781161	-0.01658	0.05066	0.7435
GNA12	rs1636249	7	2850809	-0.05167	0.05411	0.3399
GNA12	rs798532	7	2735390	0.06998	0.05352	0.1914
GNA12	rs1636250	7	2850959	-0.06121	0.05372	0.2548
GNA12	rs11761804	7	2759050	0.06948	0.07313	0.3423
GNA12	rs208353	7	2748678	0.05873	0.08997	0.5141
GNA12	rs798486	7	2769563	-0.04527	0.05392	0.4014
GNA12	rs1182179	7	2840174	-0.05199	0.05379	0.334
GNA12	rs798490	7	2768068	-0.04292	0.05415	0.4283
GNA12	rs1182184	7	2838972	-0.05613	0.05387	0.2978
GNA12	rs2527690	7	2820776	-0.02043	0.05078	0.6876
GNA12	rs6975733	7	2811174	-0.006257	0.06289	0.9208
GNA12	rs1182197	7	2829815	-0.04296	0.05068	0.3969
GNA12	rs2527688	7	2814022	0.02212	0.05148	0.6675
GNA12	rs9332401	7	2781260	-0.006421	0.06245	0.9181
GNA12	rs4722092	7	2813532	-0.007947	0.07434	0.9149
GNA12	rs2258960	7	2793802	0.01707	0.05155	0.7407
GNA12	rs2527687	7	2805011	-0.01015	0.05081	0.8417
GNA12	rs798497	7	2762483	-0.04165	0.05383	0.4393
GNA12	rs2258709	7	2798891	0.01941	0.0507	0.702
GNA12	rs798489	7	2768329	-0.05255	0.05587	0.3471
GNA12	rs2644275	7	2820536	-0.02043	0.05078	0.6876
GNA12	rs1182189	7	2836048	-0.0532	0.05367	0.3219
GNA12	rs4719676	7	2786729	0.008687	0.0607	0.8862
GNA12	rs757791	7	2833822	-0.02082	0.05087	0.6825
GNA12	rs3846992	7	2796769	0.02766	0.0515	0.5914
GNA12	rs4719683	7	2817983	-0.003422	0.06236	0.9562
GNA15	rs12610831	19	3113072	-0.1165	0.06054	0.05473
GNA15	rs1637656	19	3113909	0.004915	0.05756	0.932
GNA15	rs2074864	19	3106736	-0.05243	0.05269	0.32
GNA15	rs1465245	19	3087845	-0.02999	0.04965	0.546
GNA15	rs2238628	19	3103982	0.1489	0.09503	0.1176
GNA15	rs2074865	19	3106902	0.1286	0.08362	0.1245
GNA15	rs11880198	19	3110769	-0.008847	0.06478	0.8914
GNAI1	rs2523189	7	79614364	0.05183	0.05279	0.3265
GNAI1	rs6956455	7	79652863	0.07466	0.05084	0.1423
GNAI1	rs2523194	7	79634751	0.1155	0.08895	0.1944
GNAI1	rs10272499	7	79667780	0.07682	0.05163	0.1372
GNAI1	rs17245731	7	79670569	0.137	0.05656	0.01565
GNAI1	rs2886611	7	79681241	0.09331	0.05771	0.1063
GNAI1	rs12706644	7	79609963	-0.2151	0.1235	0.08192
GNAI1	rs1468242	7	79636560	0.07253	0.05072	0.1531
GNAI1	rs10274707	7	79618228	-0.02244	0.05026	0.6553
GNAI1	rs10238438	7	79679890	0.06679	0.05635	0.2362
GNAI1	rs6467043	7	79660339	0.1012	0.08896	0.2559
GNAI1	rs11980616	7	79637549	0.04426	0.08002	0.5804
GNAI1	rs3801357	7	79678047	0.07209	0.07661	0.347
GNAI1	rs17806203	7	79630542	0.04962	0.06768	0.4636
GNAI1	rs4512317	7	79655885	0.08337	0.05077	0.1009
GNAI1	rs10230368	7	79647920	0.04373	0.05414	0.4195
GNAI1	rs2428469	7	79603558	-0.02716	0.05633	0.6298
GNAI1	rs2714449	7	79629883	0.04897	0.05967	0.4121
GNAI1	rs916905	7	79638283	-0.0528	0.05528	0.3398
GNAI1	rs9244	7	79685251	-0.01624	0.08406	0.8468
GNAI2	rs2236944	3	50267197	-0.1893	0.1538	0.219
GNAI2	rs2282751	3	50266789	-0.09152	0.07619	0.2301
GNAI3	rs7355073	1	109931263	-0.1056	0.06451	0.1019
GNAI3	rs7537507	1	109932628	-0.1139	0.06527	0.0813
GNAI3	rs541320	1	109933621	-0.05139	0.06382	0.4209
GNAI3	rs518076	1	109910562	0.01898	0.08312	0.8194
GNAI3	rs2483920	1	109935295	NA	NA	NA
GNAI3	rs2301230	1	109937981	0.09497	0.04958	0.05577
GNAL	rs4635399	18	11719342	0.1314	0.0945	0.1648
GNAL	rs16976642	18	11751127	0.0336	0.06927	0.6277
GNAL	rs1647553	18	11813394	0.1294	0.06599	0.05022
GNAL	rs1013459	18	11690534	0.06163	0.07133	0.3878
GNAL	rs10468681	18	11790066	0.1247	0.05882	0.03432
GNAL	rs9947295	18	11749432	0.1782	0.07546	0.01843
GNAL	rs2113739	18	11751954	0.1263	0.0549	0.0217
GNAL	rs1647558	18	11815317	0.1218	0.06037	0.04392
GNAL	rs3888795	18	11853899	0.04642	0.0928	0.617
GNAL	rs3786306	18	11869825	-0.00524	0.06272	0.9334
GNAL	rs7227421	18	11739198	0.2841	0.1437	0.04834
GNAL	rs8099153	18	11765522	0.1424	0.08391	0.09008
GNAL	rs11872939	18	11772521	0.143	0.08386	0.08845
GNAL	rs7239624	18	11868535	-0.04184	0.06347	0.51
GNAL	rs12607811	18	11835706	0.07064	0.07081	0.3188
GNAL	rs12373386	18	11872206	-0.0404	0.05617	0.4722
GNAL	rs12454673	18	11807585	0.04606	0.05156	0.372
GNAL	rs10468679	18	11685676	0.1697	0.09657	0.0792
GNAL	rs12457181	18	11693235	0.04459	0.05031	0.3758
GNAL	rs8086766	18	11775174	0.0879	0.05664	0.1211
GNAL	rs8099016	18	11686064	0.08475	0.05787	0.1435
GNAL	rs8094039	18	11755356	0.08813	0.05591	0.1154
GNAL	rs12604626	18	11712048	0.02925	0.05542	0.5978
GNAL	rs9946455	18	11863358	0.06251	0.113	0.5802
GNAL	rs1364631	18	11717162	0.07732	0.05415	0.1537
GNAL	rs9303749	18	11792991	0.1197	0.05909	0.04314
GNAL	rs787554	18	11852697	0.02654	0.06114	0.6644
GNAL	rs662098	18	11869931	0.01161	0.04924	0.8137
GNAL	rs2848463	18	11860015	0.01774	0.0635	0.78
GNAL	rs1786573	18	11821761	0.1279	0.05527	0.02087
GNAL	rs2866279	18	11747400	0.1357	0.05444	0.01287
GNAL	rs1477481	18	11778446	0.08448	0.07187	0.2401
GNAL	rs9676233	18	11778534	0.1061	0.1192	0.3736
GNAL	rs9962277	18	11789182	0.1166	0.06397	0.06866
GNAO1	rs3790113	16	54942221	0.1119	0.05415	0.03913
GNAO1	rs1108657	16	54913322	0.01383	0.07362	0.851
GNAO1	rs899239	16	54878620	0.03589	0.05069	0.4792
GNAO1	rs3790116	16	54945545	0.04618	0.07613	0.5443
GNAO1	rs2241954	16	54936479	0.001979	0.05164	0.9694
GNAO1	rs2241952	16	54920226	-0.05045	0.05376	0.3484
GNAO1	rs1799917	16	54935249	-0.03008	0.05015	0.5487
GNAO1	rs9923469	16	54847109	-0.08486	0.05546	0.1264
GNAO1	rs11644870	16	54814153	-0.08783	0.09447	0.3528
GNAO1	rs7206796	16	54938778	0.006351	0.0637	0.9206
GNAO1	rs2398144	16	54910355	0.05885	0.05074	0.2465
GNAO1	rs899236	16	54910406	0.0001324	0.06107	0.9983
GNAO1	rs899228	16	54944789	0.1028	0.06012	0.08766
GNAO1	rs1108656	16	54913275	0.02468	0.06965	0.7232
GNAO1	rs4783937	16	54934546	-0.03815	0.05039	0.4493
GNAO1	rs899227	16	54944970	-0.02067	0.05021	0.6807
GNAO1	rs9937815	16	54888333	-0.03543	0.05321	0.5057
GNAO1	rs4783932	16	54832002	-0.1023	0.05157	0.04766
GNAO1	rs7201872	16	54874846	0.2778	0.1616	0.08602
GNAO1	rs4784650	16	54864141	-0.04304	0.05348	0.4212
GNAO1	rs13338253	16	54929962	0.09764	0.05143	0.05798
GNAO1	rs16956168	16	54807275	-0.05184	0.0706	0.463
GNAO1	rs3790112	16	54938698	0.05535	0.05537	0.3178
GNAO1	rs3790095	16	54886668	-0.03423	0.07486	0.6476
GNAO1	rs2617841	16	54930723	0.02592	0.05703	0.6495
GNAO1	rs8053370	16	54820407	-0.05335	0.09618	0.5793
GNAO1	rs8043572	16	54880733	-0.01134	0.1119	0.9193
GNAO1	rs2587888	16	54904973	0.09344	0.04909	0.05732
GNAO1	rs876619	16	54841035	-0.05736	0.09582	0.5496
GNAO1	rs3790092	16	54875761	0.008291	0.0736	0.9103
GNAO1	rs12600108	16	54865932	0.01385	0.05087	0.7854
GNAO1	rs922445	16	54899560	-0.03993	0.07086	0.5732
GNAO1	rs2587885	16	54897597	-0.008008	0.07151	0.9109
GNAO1	rs2587891	16	54926666	-0.04297	0.05867	0.4641
GNAO1	rs1424006	16	54849860	0.07172	0.05181	0.1666
GNAO1	rs12930151	16	54930809	0.01586	0.05333	0.7663
GNAO1	rs17281761	16	54902878	0.0555	0.04968	0.2643
GNAO1	rs2587878	16	54872860	0.02055	0.05118	0.6881
GNAO1	rs17282194	16	54922856	-0.01918	0.05048	0.704
GNAQ	rs10869979	9	79669989	0.01762	0.05487	0.7482
GNAQ	rs10781468	9	79690225	0.002857	0.057	0.96
GNAQ	rs1030828	9	79595252	-0.003742	0.05324	0.944
GNAQ	rs11145635	9	79769202	0.07378	0.07759	0.3419
GNAQ	rs1930543	9	79831364	0.07405	0.05607	0.187
GNAQ	rs4744849	9	79545335	0.02959	0.05024	0.556
GNAQ	rs4744847	9	79544892	0.05044	0.05562	0.3648
GNAQ	rs2296937	9	79696407	0.06005	0.07702	0.4359
GNAQ	rs3780305	9	79612003	0.05481	0.06064	0.3663
GNAQ	rs17786782	9	79648583	0.06325	0.1046	0.5457
GNAQ	rs10869973	9	79608156	-0.0003305	0.05326	0.9951
GNAQ	rs11145603	9	79686588	0.00564	0.06474	0.9306
GNAQ	rs1328533	9	79674282	0.0816	0.05068	0.1078
GNAQ	rs11145626	9	79751091	0.04608	0.07809	0.5553
GNAQ	rs7033572	9	79718577	0.01339	0.05713	0.8147
GNAQ	rs2043636	9	79636546	0.01236	0.05343	0.8171
GNAQ	rs17724988	9	79712917	0.04666	0.113	0.6797
GNAQ	rs1041583	9	79828110	0.0113	0.05639	0.8412
GNAQ	rs7048503	9	79659381	-0.04467	0.07434	0.5481
GNAQ	rs3780297	9	79532422	-0.1139	0.2379	0.6323
GNAQ	rs10869977	9	79647096	0.02416	0.05127	0.6376
GNAQ	rs1041584	9	79827985	0.07006	0.05616	0.2126
GNAQ	rs10869985	9	79706912	-0.02074	0.05362	0.699
GNAQ	rs11145589	9	79662751	0.04201	0.05861	0.4738
GNAQ	rs7035689	9	79751492	0.1132	0.05958	0.05768
GNAQ	rs10869981	9	79679423	-0.1541	0.2206	0.4851
GNAQ	rs2839899	9	79540819	0.05363	0.05544	0.3337
GNAQ	rs17064021	9	79806346	-0.03137	0.1035	0.7619
GNAQ	rs2026000	9	79524801	0.06757	0.0544	0.2146
GNAQ	rs1436450	9	79660701	0.01451	0.05484	0.7914
GNAQ	rs10781471	9	79705276	-0.01154	0.05371	0.8299
GNAQ	rs6560613	9	79530207	-0.007709	0.08725	0.9296
GNAQ	rs4745672	9	79688048	-0.07616	0.04971	0.1259
GNAQ	rs1328529	9	79599165	-0.01786	0.05061	0.7243
GNAQ	rs2209911	9	79677669	0.01425	0.0586	0.8079
GNAQ	rs1887773	9	79618755	-0.03249	0.07909	0.6813
GNAQ	rs1328531	9	79579741	-0.1044	0.09201	0.2569
GNAQ	rs17064005	9	79779580	0.09285	0.05644	0.1003
GNAQ	rs7020256	9	79715440	-0.007708	0.05385	0.8862
GNAQ	rs10747022	9	79561349	0.04388	0.05998	0.4646
GNAQ	rs10869989	9	79742688	0.1222	0.05943	0.04008
GNAS	rs6070638	20	56877226	-0.01399	0.07436	0.8508
GNAS	rs6026593	20	56912528	0.02839	0.08165	0.7282
GNAS	rs6064714	20	56847535	0.04153	0.0712	0.5598
GNAS	rs3730168	20	56912334	0.05559	0.05198	0.2852
GNAS	rs6123832	20	56851466	0.01532	0.05125	0.7651
GNAS	rs6092704	20	56901873	-0.001492	0.08329	0.9857
GNAS	rs8125112	20	56864560	0.0003273	0.06917	0.9962
GNAS	rs4810147	20	56855022	-0.03138	0.05071	0.5363
GNAS	rs6026567	20	56878310	-0.05198	0.05052	0.3038
GNAS	rs2057291	20	56905438	NA	NA	NA
GNAS	rs919197	20	56914328	-0.08119	0.05156	0.1157
GNAS	rs6026561	20	56860527	-0.02876	0.05302	0.5876
GNAZ	rs2267000	22	21785366	-0.008834	0.05063	0.8615
GNAZ	rs2283802	22	21784722	0.0093	0.0565	0.8693
GNAZ	rs4820537	22	21794810	-0.003648	0.05097	0.943
GNAZ	rs3788341	22	21747758	-0.008307	0.04942	0.8666
GNAZ	rs2267005	22	21791723	-0.007867	0.05056	0.8764
GNAZ	rs2330338	22	21779955	-0.007208	0.05532	0.8964
GNAZ	rs3788343	22	21753247	0.0006597	0.05541	0.9905
GNAZ	rs9306383	22	21751058	-0.08677	0.04996	0.08285
GNAZ	rs3788339	22	21747677	-0.05328	0.0789	0.4997
GNAZ	rs3788337	22	21742017	-0.0006847	0.05126	0.9893
GNAZ	rs874138	22	21769530	0.006267	0.05578	0.9106
GNB1	rs16825336	1	1735586	-0.07798	0.08697	0.3702
GNB1	rs2180311	1	1738594	0.04294	0.05138	0.4036
GNB1	rs6681938	1	1771080	0.04884	0.05422	0.3679
GNB1	rs7525092	1	1799950	-0.04066	0.05856	0.4877
GNB1	rs4648592	1	1790894	-0.04298	0.05744	0.4545
GNB1	rs10907192	1	1782971	0.1444	0.1304	0.2681
GNB3	rs5439	12	6819143	0.05153	0.08951	0.565
GNB3	rs5446	12	6826723	-0.02908	0.05378	0.5888
GNB3	rs5442	12	6825125	-0.07775	0.1003	0.4384
GNB3	rs4963517	12	6818061	0.1417	0.04985	0.004583
GNB3	rs1129649	12	6818729	-0.0845	0.05123	0.09948
GNB3	rs3759347	12	6817941	-0.1344	0.05328	0.01185
GNB3	rs4963516	12	6818289	0.03674	0.07692	0.633
GNB3	rs5440	12	6819160	NA	NA	NA
GNG4	rs2481094	1	233799119	0.07021	0.05173	0.1751
GNG4	rs10159416	1	233881130	-0.03726	0.05818	0.522
GNG4	rs2841873	1	233810615	0.07988	0.05162	0.1221
GNG4	rs1891978	1	233875793	-0.006581	0.04835	0.8918
GNG4	rs6429207	1	233864957	0.05597	0.05169	0.2792
GNG4	rs2841880	1	233805437	0.06571	0.05171	0.2042
GNG4	rs11800419	1	233850983	0.3387	0.1986	0.08851
GNG4	rs923942	1	233781652	0.04883	0.07102	0.4919
GNG4	rs508208	1	233794439	0.02437	0.05245	0.6423
GNG4	rs6429206	1	233857545	0.02843	0.05013	0.5708
GNG4	rs17547995	1	233832785	0.04534	0.052	0.3836
GNG4	rs10926264	1	233845760	-0.08531	0.1059	0.4209
GNG4	rs291353	1	233787521	0.01035	0.05	0.8361
GNG4	rs2774320	1	233823444	0.03131	0.05051	0.5355
GNG4	rs2774339	1	233816201	0.0264	0.05242	0.6146
GNG4	rs10926189	1	233827440	-0.01404	0.05321	0.792
GNG4	rs6674438	1	233805138	-0.07648	0.06722	0.2556
GNG4	rs4659946	1	233831120	0.01488	0.04947	0.7636
GNG4	rs425581	1	233783963	-0.02292	0.05362	0.6691
GNG4	rs488618	1	233795519	0.05644	0.05032	0.2624
GNG5	rs17365723	1	84741607	-0.03362	0.08978	0.7081
GNG5	rs3813605	1	84743535	0.08694	0.0654	0.1841
GNG7	rs765044	19	2511423	-0.1288	0.05243	0.01427
GNG7	rs2907335	19	2510932	0.06581	0.1049	0.5305
GNG7	rs1029753	19	2527272	0.08291	0.05244	0.1143
GNG7	rs4334421	19	2531057	0.06458	0.05679	0.2558
GNG7	rs12985186	19	2466874	0.05179	0.05166	0.3163
GNG7	rs8113423	19	2493673	0.1085	0.05049	0.03194
GNG7	rs2110119	19	2619611	0.02092	0.05208	0.6881
GNG7	rs3936139	19	2538576	-0.005113	0.05387	0.9244
GNG7	rs759065	19	2597072	0.01912	0.06129	0.7552
GNG7	rs7258864	19	2463606	0.03228	0.04889	0.5093
GNG7	rs3752174	19	2465565	0.05602	0.05791	0.3337
GNG7	rs7254861	19	2468875	0.1082	0.07001	0.1227
GNG7	rs12975010	19	2516176	-0.003963	0.05877	0.9463
GNG7	rs10416033	19	2520946	0.1021	0.06253	0.103
GNG7	rs4807291	19	2475685	0.009952	0.05249	0.8497
GNG7	rs7257500	19	2570143	-0.01433	0.07919	0.8564
GNG7	rs3764584	19	2471716	0.09674	0.0498	0.05239
GNG7	rs11880582	19	2601034	-0.04781	0.04902	0.3297
GNG7	rs8104096	19	2561822	-0.03085	0.0552	0.5765
GNG7	rs17755118	19	2465732	-0.04311	0.07402	0.5604
GNG7	rs2965208	19	2552811	-0.03642	0.05598	0.5155
GNG7	rs1468703	19	2621293	0.027	0.05438	0.6197
GNG7	rs10414848	19	2485518	-0.08026	0.05115	0.117
GNG7	rs12462317	19	2485581	0.061	0.0562	0.278
GNG7	rs6510696	19	2628012	-0.0189	0.05767	0.7432
GNG7	rs1860312	19	2524995	0.03346	0.06505	0.6072
GNG7	rs9630890	19	2600218	-0.08025	0.06574	0.2226
GNG7	rs2159917	19	2646707	0.0743	0.05313	0.1624
GNG7	rs2873409	19	2559353	-0.03229	0.04989	0.5176
GNG7	rs887030	19	2479705	0.01509	0.05454	0.7822
GNG7	rs2058459	19	2614849	-0.03239	0.04839	0.5034
GNG7	rs10411547	19	2568422	-0.08205	0.08398	0.3288
GNG7	rs887270	19	2501852	-0.03876	0.0503	0.4412
GNG7	rs10412559	19	2650585	0.04539	0.06079	0.4555
GNG7	rs1609707	19	2508610	0.06797	0.05952	0.2538
GNG7	rs17755100	19	2463876	-0.09546	0.07735	0.2175
GNG7	rs6510683	19	2498015	0.01645	0.08461	0.8459
GNG10	rs4979031	9	113463254	0.0555	0.05422	0.3064
GNG10	rs3824469	9	113462214	0.1618	0.1082	0.1353
GNG10	rs4979032	9	113466796	-0.1047	0.05524	0.05851
GNG11	rs4262	7	93389364	0.003691	0.05061	0.9419
GNG11	rs17165909	7	93389542	0.2252	0.1772	0.2043
GNG11	rs17303650	7	93390211	0.2356	0.1085	0.0302
GNA14	rs10116050	9	79252094	0.01264	0.06704	0.8505
GNA14	rs17063807	9	79420177	-0.08136	0.06527	0.2129
GNA14	rs1034014	9	79247814	0.06018	0.07361	0.4138
GNA14	rs1036955	9	79247379	-0.004307	0.05129	0.9331
GNA14	rs2377917	9	79302205	0.05432	0.05065	0.2839
GNA14	rs1373254	9	79349830	0.004902	0.05061	0.9229
GNA14	rs1122838	9	79452920	-0.04476	0.07204	0.5346
GNA14	rs2440232	9	79382268	0.08523	0.05788	0.1412
GNA14	rs11145426	9	79249786	0.0689	0.07671	0.3694
GNA14	rs11145448	9	79311842	0.04628	0.06055	0.4449
GNA14	rs11145462	9	79332930	0.03451	0.04969	0.4875
GNA14	rs11145470	9	79342007	0.05081	0.05468	0.353
GNA14	rs636562	9	79324225	-0.06074	0.05012	0.2259
GNA14	rs17195438	9	79320366	-0.04118	0.06057	0.4968
GNA14	rs13287484	9	79337655	0.008007	0.07392	0.9138
GNA14	rs1801258	9	79239118	0.04741	0.05535	0.3919
GNA14	rs7035476	9	79359136	-0.08537	0.07842	0.2767
GNA14	rs7864216	9	79438397	-0.03719	0.08537	0.6632
GNA14	rs10781448	9	79367374	-0.08954	0.05012	0.07441
GNA14	rs7042448	9	79251462	-0.04984	0.05078	0.3267
GNA14	rs3780296	9	79327254	0.05492	0.05156	0.2871
GNA14	rs1443864	9	79349685	0.03693	0.05536	0.5049
GNA14	rs1443868	9	79381239	-0.01599	0.04879	0.7432
GNA14	rs1147181	9	79400344	0.02434	0.05714	0.6703
GNA14	rs1147182	9	79399424	0.005241	0.07043	0.9407
GNA14	rs1162211	9	79391121	0.01308	0.06489	0.8403
GNA14	rs994362	9	79276851	0.04022	0.05046	0.4256
GNA14	rs1547190	9	79264954	-0.00656	0.05063	0.8969
GNA14	rs2296781	9	79233876	-0.04143	0.05034	0.4107
GNA14	rs12339543	9	79420426	-0.1127	0.08801	0.2005
GNA14	rs10781447	9	79367165	0.09481	0.05044	0.06053
GNA14	rs12352759	9	79230767	-0.112	0.06088	0.06612
GNA14	rs3780289	9	79260731	-0.05253	0.0501	0.2947
GNA14	rs7046214	9	79352390	-0.06748	0.0585	0.249
GNA14	rs10869945	9	79357948	0.006916	0.04998	0.89
GNA14	rs10869950	9	79446820	0.0001555	0.0714	0.9983
GNA14	rs12683817	9	79240630	-0.01558	0.053	0.7689
GNA14	rs3824405	9	79266262	-0.02962	0.0552	0.5916
GNA14	rs2889774	9	79302033	0.0001998	0.05447	0.9971
GNA14	rs716080	9	79386431	0.09553	0.05177	0.06536
GNA14	rs17063627	9	79229478	-0.1138	0.09752	0.2435
GNA14	rs2184481	9	79409501	-0.001529	0.06043	0.9798
GNA14	rs4745641	9	79335332	0.0739	0.06173	0.2316
GNA14	rs12352752	9	79260815	-0.0172	0.06398	0.7881
GNA14	rs13288161	9	79426258	-0.04201	0.06753	0.534
GNA14	rs1144434	9	79395768	0.02987	0.05027	0.5525
GNA14	rs990001	9	79276545	-0.04722	0.08032	0.5568
GNA14	rs3780293	9	79266067	-0.0477	0.05328	0.3708
GNA14	rs1144430	9	79398945	0.01472	0.05713	0.7968
GNA14	rs961572	9	79375749	0.08475	0.05631	0.1327
GNA14	rs1953330	9	79411286	-0.04524	0.05119	0.3771
GNA14	rs7041488	9	79314630	0.05301	0.05081	0.2971
GNA14	rs11145506	9	79454404	0.09516	0.2111	0.6523
GNA14	rs2210755	9	79413643	-0.04413	0.09522	0.6431
GNA14	rs4745639	9	79255890	0.0181	0.07312	0.8046
GNA14	rs1663112	9	79405784	-0.05121	0.05069	0.3127
GNA14	rs7874722	9	79370515	-0.04675	0.08817	0.5961
GNA14	rs2225741	9	79413428	-0.03612	0.1133	0.7499
GNA14	rs990000	9	79276354	-0.0792	0.06416	0.2174
GNA13	rs11656396	17	60476538	0.005472	0.09124	0.9522
GNA13	rs12944877	17	60465716	0.05859	0.08497	0.4906
GNA13	rs3972219	17	60448995	0.1005	0.09822	0.3064
GNA13	rs8082708	17	60472762	0.000513	0.09151	0.9955
GNB5	rs2899485	15	50206777	-0.04451	0.05237	0.3956
GNB5	rs10220890	15	50239176	-0.02861	0.07029	0.6841
GNB5	rs4219	15	50272316	-0.0613	0.07361	0.4053
GNB5	rs12909184	15	50237909	-0.01973	0.06613	0.7655
GNB5	rs3794545	15	50230366	-0.3429	0.1853	0.06463
GNB5	rs12438743	15	50241390	-0.01973	0.06613	0.7655
GNB5	rs12595160	15	50250777	0.00225	0.06927	0.9741
GNB5	rs4238384	15	50223626	-0.04172	0.06254	0.5049
GNB5	rs4480744	15	50221916	-0.0236	0.05294	0.6558
GNB5	rs1063902	15	50272242	-0.04059	0.05864	0.489
GNG2	rs10133203	14	51425137	0.05685	0.05008	0.2566
GNG2	rs12889199	14	51416712	-0.03049	0.117	0.7944
GNG2	rs3742539	14	51449937	0.2402	0.08686	0.00582
GNG2	rs1032583	14	51502865	0.03381	0.1857	0.8556
GNG2	rs10129965	14	51424154	-0.04793	0.04836	0.322
GNG2	rs12885784	14	51403953	-0.01146	0.05149	0.824
GNG2	rs17124680	14	51403992	-0.02961	0.05237	0.5719
GNG2	rs17124753	14	51478130	0.1102	0.1765	0.5328
GNG2	rs11625611	14	51432893	-0.06771	0.04932	0.1702
GNG2	rs12886319	14	51404164	-9.06E-05	0.07781	0.9991
GNG2	rs7154419	14	51474973	0.1865	0.1715	0.2774
GNG2	rs10498440	14	51483323	0.07256	0.04993	0.1465
GNG2	rs10150753	14	51417976	0.05916	0.04989	0.236
GNG2	rs1693198	14	51453764	0.06272	0.156	0.6878
GNG2	rs1253704	14	51469804	0.01693	0.09754	0.8622
GNG2	rs17124656	14	51395835	0.008908	0.05696	0.8758
GNG2	rs12436400	14	51410608	0.06187	0.05006	0.2168
GNG2	rs1253698	14	51468024	-0.09721	0.04886	0.04698
GNG2	rs7152036	14	51400974	-0.005368	0.04868	0.9122
GNG2	rs7143686	14	51469786	0.04117	0.135	0.7604
GNG2	rs1953862	14	51403839	-0.02775	0.05192	0.5931
GNG2	rs12147761	14	51443103	0.04724	0.04889	0.3342
GNG2	rs12878420	14	51406432	NA	NA	NA
GNG2	rs1057804	14	51503805	0.1581	0.09668	0.1024
GNG2	rs8005555	14	51402868	0.09786	0.08243	0.2355
GNG2	rs1890698	14	51434458	-0.05687	0.04918	0.2479
GNG2	rs4898725	14	51447489	0.1231	0.07986	0.1235
GNG2	rs17124780	14	51495256	0.05881	0.05041	0.2437
GNG2	rs4901170	14	51404339	0.08383	0.05062	0.09807
GNG2	rs8008081	14	51486162	0.0669	0.05058	0.1864
GNG2	rs11622145	14	51482789	0.05211	0.05081	0.3054
GNG2	rs2236561	14	51487530	0.06532	0.05056	0.1968
GNG2	rs1953858	14	51438309	0.0714	0.09223	0.4391
GNG2	rs11157866	14	51441063	0.08614	0.08535	0.3132
GNG2	rs2357247	14	51414961	-0.07174	0.05024	0.1537
GNG2	rs1253690	14	51452565	0.0841	0.04973	0.09122
GNG2	rs1253660	14	51499855	0.1795	0.2206	0.4162
GNG2	rs4898720	14	51402258	0.09786	0.08243	0.2355
GNG2	rs1253706	14	51470127	0.1058	0.04943	0.03262
GNG2	rs8020243	14	51447770	-0.0458	0.1211	0.7054
GNG12	rs7542492	1	68003873	-0.04037	0.09231	0.662
GNG12	rs652947	1	67984677	-0.01622	0.05516	0.7688
GNG12	rs10493427	1	68054452	-0.1556	0.1217	0.2015
GNG12	rs2246675	1	68063534	0.02779	0.05327	0.602
GNG12	rs17531147	1	67959025	-0.0291	0.08903	0.7438
GNG12	rs12085997	1	67971678	0.02718	0.09072	0.7646
GNG12	rs1949133	1	68015985	-0.06042	0.05191	0.2448
GNG12	rs12036392	1	68022940	0.1112	0.05412	0.04021
GNG12	rs1033106	1	68007665	-0.08907	0.07053	0.207
GNG12	rs2000406	1	68051910	0.0232	0.05849	0.6917
GNG12	rs12121525	1	67995815	-0.1666	0.09872	0.09181
GNG12	rs1276303	1	68033366	-0.02028	0.05627	0.7186
GNG12	rs557986	1	67981534	0.02609	0.07012	0.7099
GNG12	rs12239301	1	68055759	-0.1743	0.08307	0.03618
GNG12	rs11209143	1	67962553	-0.04923	0.05101	0.3347
GNG12	rs654513	1	67954303	-0.02048	0.05517	0.7106
GNG12	rs6671283	1	68055489	0.03094	0.1297	0.8115
GNG12	rs2265921	1	68046368	0.02819	0.05364	0.5993
GNG12	rs1276294	1	68025918	-0.1066	0.0939	0.2564
GNG12	rs12091105	1	68051310	0.03459	0.05636	0.5395
GNG12	rs1276309	1	68035491	0.007257	0.0571	0.8989
GNG12	rs2802462	1	68020202	-0.04626	0.05198	0.3738
GNG12	rs12145172	1	67960263	-0.1604	0.1025	0.118
GNG12	rs3766276	1	68012554	-0.09424	0.09381	0.3154
GNG12	rs577305	1	68011443	0.01298	0.06044	0.83
GNG12	rs3766265	1	67970740	-0.03384	0.08811	0.701
GNG12	rs17474654	1	68049963	-0.1806	0.08323	0.03031
GNG12	rs3766270	1	67988012	-0.008324	0.06703	0.9012
GNB4	rs11715227	3	180644438	-0.04735	0.0589	0.4218
GNB4	rs13087067	3	180604702	-0.1137	0.06489	0.08018
GNB4	rs12488540	3	180639341	-0.1589	0.05843	0.006692
GNB4	rs2024497	3	180629865	0.1753	0.05109	0.00063
GNB4	rs13074663	3	180608279	-0.1539	0.05757	0.007654
GNB4	rs2287208	3	180645010	-0.1442	0.04932	0.003553
GNB4	rs10937003	3	180598074	-0.08575	0.05958	0.1504
GNB4	rs4855074	3	180651156	-0.02541	0.07147	0.7223
GNB4	rs7618348	3	180627433	-0.122	0.04974	0.0144
