# Supplementary material for: Functional Gene Group Analysis Indicates No Role for Heterotrimeric G Proteins in Cognitive Ability
Source: PLoS One. 2014 Mar 13;9(3):e91690. doi: 10.1371/journal.pone.0091690 (PMC3953514; doi:10.1371/journal.pone.0091690)
Supplement: Table S7 — (CSV) [file pone.0091690.s007.csv]

Abbreviations: Chr, Chromosome; BP, base pair in HG18; Beta, Regression coefficient. The Beta their standard erros and and P-value were derived using the --assoc function in PLINK to analyze a quantitative trait. Age, sex and four mds components were controlled for by residualization as described in the methods section. P-values are uncorrected for multiple comparisons.
Gene	SNP	Chr	BP	Beta	Standard.error	P.value
GNA11	rs3746069	19	3065864	0.01532	0.06243	0.8062
GNA11	rs308052	19	3055629	0.1551	0.07604	0.0417
GNA11	rs3786947	19	3065229	-0.09115	0.05433	0.09379
GNA11	rs308033	19	3050982	0.05244	0.05819	0.3678
GNA11	rs2238625	19	3055652	-0.06361	0.05261	0.227
GNA11	rs308049	19	3067725	-0.00608	0.05727	0.9155
GNA11	rs308054	19	3056987	-0.01396	0.05103	0.7844
GNA11	rs4806907	19	3044163	-0.02924	0.05121	0.5681
GNA11	rs308039	19	3046927	0.1377	0.06603	0.03743
GNA12	rs2693566	7	2742570	0.03363	0.05251	0.5221
GNA12	rs798519	7	2743224	0.02677	0.05298	0.6135
GNA12	rs757788	7	2802959	-0.003851	0.0772	0.9602
GNA12	rs798500	7	2757211	-0.03522	0.05757	0.5409
GNA12	rs17132744	7	2841508	-0.02404	0.07597	0.7518
GNA12	rs2266925	7	2829417	0.03513	0.05824	0.5465
GNA12	rs2266922	7	2791233	-0.05111	0.05365	0.341
GNA12	rs2533888	7	2797609	0.04023	0.05273	0.4457
GNA12	rs2283779	7	2781666	-0.0493	0.05336	0.3558
GNA12	rs798523	7	2742320	0.02649	0.05287	0.6165
GNA12	rs17193852	7	2774624	0.01583	0.0772	0.8376
GNA12	rs2255782	7	2807642	0.0312	0.05346	0.5596
GNA12	rs2266920	7	2741704	-0.005451	0.07224	0.9399
GNA12	rs1182185	7	2838759	-0.03545	0.05787	0.5403
GNA12	rs798520	7	2743153	0.03338	0.05248	0.525
GNA12	rs208354	7	2747389	0.06685	0.07412	0.3674
GNA12	rs757787	7	2802881	0.02935	0.05313	0.5809
GNA12	rs11772125	7	2763780	-0.01403	0.1112	0.8996
GNA12	rs1713919	7	2831232	-0.02845	0.05773	0.6222
GNA12	rs1182188	7	2836511	-0.03608	0.05798	0.534
GNA12	rs2527686	7	2800939	0.04697	0.05236	0.3699
GNA12	rs208357	7	2741315	0.00813	0.06003	0.8923
GNA12	rs208358	7	2740131	-0.006964	0.06317	0.9122
GNA12	rs1182198	7	2829432	-0.03332	0.05801	0.566
GNA12	rs208346	7	2766212	0.03298	0.0522	0.5276
GNA12	rs2533883	7	2810288	0.03098	0.05336	0.5617
GNA12	rs1182190	7	2835917	-0.02825	0.05335	0.5967
GNA12	rs33932857	7	2742244	-0.0006131	0.05307	0.9908
GNA12	rs1182174	7	2841946	-0.0547	0.05847	0.3498
GNA12	rs1182181	7	2839773	-0.04648	0.0574	0.4184
GNA12	rs1636264	7	2831112	-0.01574	0.05755	0.7845
GNA12	rs12484	7	2735152	0.01747	0.05289	0.7413
GNA12	rs2644274	7	2820906	-0.04556	0.0534	0.3938
GNA12	rs2255541	7	2809687	0.03098	0.05336	0.5617
GNA12	rs2644272	7	2822969	0.04839	0.05345	0.3656
GNA12	rs798524	7	2742291	0.02649	0.05287	0.6165
GNA12	rs7807978	7	2781161	-0.042	0.05351	0.4327
GNA12	rs1636249	7	2850809	-0.04088	0.05814	0.4822
GNA12	rs798532	7	2735390	0.04049	0.05665	0.475
GNA12	rs1636250	7	2850959	-0.03419	0.05787	0.5549
GNA12	rs11761804	7	2759050	-0.02197	0.07564	0.7715
GNA12	rs208353	7	2748678	-0.02335	0.09256	0.8009
GNA12	rs798486	7	2769563	-0.0516	0.05803	0.3742
GNA12	rs1182179	7	2840174	-0.03608	0.05798	0.534
GNA12	rs798490	7	2768068	-0.0516	0.05803	0.3742
GNA12	rs1182184	7	2838972	-0.0538	0.05821	0.3557
GNA12	rs2527690	7	2820776	-0.04753	0.05312	0.3712
GNA12	rs6975733	7	2811174	0.007467	0.06394	0.9071
GNA12	rs1182197	7	2829815	-0.02845	0.05463	0.6026
GNA12	rs2527688	7	2814022	0.03098	0.05336	0.5617
GNA12	rs9332401	7	2781260	-0.01433	0.06491	0.8253
GNA12	rs4722092	7	2813532	0.01467	0.07269	0.8401
GNA12	rs2258960	7	2793802	0.03929	0.05324	0.4607
GNA12	rs2527687	7	2805011	-0.03106	0.05347	0.5614
GNA12	rs798497	7	2762483	-0.03276	0.05777	0.5708
GNA12	rs2258709	7	2798891	0.0433	0.05255	0.4102
GNA12	rs798489	7	2768329	-0.04197	0.05896	0.4767
GNA12	rs2644275	7	2820536	-0.04661	0.05335	0.3826
GNA12	rs1182189	7	2836048	-0.04745	0.05846	0.4173
GNA12	rs4719676	7	2786729	0.00729	0.06323	0.9082
GNA12	rs757791	7	2833822	-0.04455	0.05331	0.4036
GNA12	rs3846992	7	2796769	0.04053	0.05354	0.4493
GNA12	rs4719683	7	2817983	-0.004694	0.0639	0.9415
GNA15	rs12610831	19	3113072	-0.008569	0.06452	0.8944
GNA15	rs1637656	19	3113909	0.02666	0.05904	0.6517
GNA15	rs2074864	19	3106736	-0.01175	0.05787	0.8392
GNA15	rs1465245	19	3087845	0.02322	0.05238	0.6577
GNA15	rs2238628	19	3103982	0.05898	0.09098	0.517
GNA15	rs2074865	19	3106902	0.03504	0.07883	0.6568
GNA15	rs11880198	19	3110769	-0.06809	0.07099	0.3378
GNAI1	rs2523189	7	79614364	-0.0004892	0.0555	0.993
GNAI1	rs6956455	7	79652863	0.01829	0.05303	0.7303
GNAI1	rs2523194	7	79634751	-0.2421	0.08774	0.005939
GNAI1	rs10272499	7	79667780	0.02621	0.05334	0.6233
GNAI1	rs17245731	7	79670569	-0.02907	0.05916	0.6233
GNAI1	rs2886611	7	79681241	-0.002796	0.06418	0.9653
GNAI1	rs12706644	7	79609963	0.08114	0.1484	0.5848
GNAI1	rs1468242	7	79636560	0.03281	0.05311	0.5369
GNAI1	rs10274707	7	79618228	0.02306	0.05307	0.664
GNAI1	rs10238438	7	79679890	0.1253	0.06038	0.0384
GNAI1	rs6467043	7	79660339	-0.2375	0.08787	0.007035
GNAI1	rs11980616	7	79637549	0.2337	0.09094	0.01037
GNAI1	rs3801357	7	79678047	0.05351	0.07848	0.4956
GNAI1	rs17806203	7	79630542	0.07407	0.06727	0.2712
GNAI1	rs4512317	7	79655885	0.02282	0.05308	0.6673
GNAI1	rs10230368	7	79647920	0.1331	0.05626	0.01823
GNAI1	rs2428469	7	79603558	0.02428	0.05757	0.6734
GNAI1	rs2714449	7	79629883	-0.03052	0.06336	0.6301
GNAI1	rs916905	7	79638283	-0.04477	0.05721	0.4342
GNAI1	rs9244	7	79685251	-0.09047	0.08401	0.2819
GNAI2	rs2236944	3	50267197	-0.03979	0.1773	0.8225
GNAI2	rs2282751	3	50266789	0.08157	0.07924	0.3036
GNAI3	rs7355073	1	109931263	0.052	0.06774	0.443
GNAI3	rs7537507	1	109932628	0.07588	0.06842	0.2677
GNAI3	rs541320	1	109933621	0.03012	0.06736	0.655
GNAI3	rs518076	1	109910562	0.06234	0.08465	0.4617
GNAI3	rs2483920	1	109935295	NA	NA	NA
GNAI3	rs2301230	1	109937981	-0.08333	0.05245	0.1125
GNAL	rs4635399	18	11719342	0.03332	0.1079	0.7576
GNAL	rs16976642	18	11751127	-0.02853	0.0664	0.6675
GNAL	rs1647553	18	11813394	0.09616	0.06653	0.1487
GNAL	rs1013459	18	11690534	0.1026	0.08037	0.202
GNAL	rs10468681	18	11790066	0.0577	0.06264	0.3573
GNAL	rs9947295	18	11749432	0.06405	0.08409	0.4465
GNAL	rs2113739	18	11751954	0.04246	0.05699	0.4564
GNAL	rs1647558	18	11815317	0.09625	0.06234	0.123
GNAL	rs3888795	18	11853899	0.0404	0.09565	0.6729
GNAL	rs3786306	18	11869825	0.01876	0.06265	0.7647
GNAL	rs7227421	18	11739198	-0.0579	0.1306	0.6577
GNAL	rs8099153	18	11765522	0.06897	0.1037	0.5063
GNAL	rs11872939	18	11772521	0.06897	0.1037	0.5063
GNAL	rs7239624	18	11868535	0.08061	0.06307	0.2016
GNAL	rs12607811	18	11835706	0.09958	0.07004	0.1555
GNAL	rs12373386	18	11872206	0.02717	0.05876	0.6439
GNAL	rs12454673	18	11807585	0.09113	0.05346	0.08865
GNAL	rs10468679	18	11685676	0.02973	0.118	0.8011
GNAL	rs12457181	18	11693235	0.07489	0.05311	0.159
GNAL	rs8086766	18	11775174	0.01517	0.05774	0.7929
GNAL	rs8099016	18	11686064	0.06462	0.06113	0.2908
GNAL	rs8094039	18	11755356	0.06059	0.05542	0.2746
GNAL	rs12604626	18	11712048	0.05544	0.05688	0.3301
GNAL	rs9946455	18	11863358	0.09572	0.1142	0.4022
GNAL	rs1364631	18	11717162	0.08045	0.05677	0.1569
GNAL	rs9303749	18	11792991	0.0577	0.06264	0.3573
GNAL	rs787554	18	11852697	-0.01398	0.06007	0.8161
GNAL	rs662098	18	11869931	-0.02051	0.05154	0.6908
GNAL	rs2848463	18	11860015	0.005828	0.06317	0.9265
GNAL	rs1786573	18	11821761	0.1001	0.05774	0.08341
GNAL	rs2866279	18	11747400	0.05324	0.05744	0.3543
GNAL	rs1477481	18	11778446	0.03535	0.06974	0.6124
GNAL	rs9676233	18	11778534	0.09271	0.1397	0.5072
GNAL	rs9962277	18	11789182	0.04447	0.06686	0.5061
GNAO1	rs3790113	16	54942221	-0.03819	0.05585	0.4944
GNAO1	rs1108657	16	54913322	-0.06873	0.07264	0.3444
GNAO1	rs899239	16	54878620	-0.02336	0.05231	0.6554
GNAO1	rs3790116	16	54945545	-0.04989	0.07634	0.5136
GNAO1	rs2241954	16	54936479	-0.003085	0.05273	0.9534
GNAO1	rs2241952	16	54920226	-0.03579	0.0537	0.5053
GNAO1	rs1799917	16	54935249	-0.03596	0.05478	0.5117
GNAO1	rs9923469	16	54847109	-0.04206	0.05716	0.4621
GNAO1	rs11644870	16	54814153	-0.1149	0.09803	0.2415
GNAO1	rs7206796	16	54938778	0.004583	0.06454	0.9434
GNAO1	rs2398144	16	54910355	0.05319	0.05225	0.309
GNAO1	rs899236	16	54910406	0.02531	0.06029	0.6747
GNAO1	rs899228	16	54944789	-0.0114	0.06387	0.8584
GNAO1	rs1108656	16	54913275	-0.006274	0.0664	0.9247
GNAO1	rs4783937	16	54934546	-0.002597	0.05515	0.9624
GNAO1	rs899227	16	54944970	0.04758	0.05293	0.369
GNAO1	rs9937815	16	54888333	0.007594	0.0545	0.8892
GNAO1	rs4783932	16	54832002	-0.04346	0.05175	0.4013
GNAO1	rs7201872	16	54874846	0.1975	0.1334	0.1391
GNAO1	rs4784650	16	54864141	-0.004156	0.05496	0.9397
GNAO1	rs13338253	16	54929962	0.03347	0.05044	0.5072
GNAO1	rs16956168	16	54807275	-0.00958	0.06924	0.89
GNAO1	rs3790112	16	54938698	-0.01178	0.05616	0.834
GNAO1	rs3790095	16	54886668	-0.04634	0.06878	0.5007
GNAO1	rs2617841	16	54930723	-0.06044	0.05887	0.3049
GNAO1	rs8053370	16	54820407	-0.1149	0.09803	0.2415
GNAO1	rs8043572	16	54880733	0.01745	0.1204	0.8848
GNAO1	rs2587888	16	54904973	-0.01657	0.0527	0.7533
GNAO1	rs876619	16	54841035	-0.124	0.09835	0.2076
GNAO1	rs3790092	16	54875761	-0.02985	0.06821	0.6618
GNAO1	rs12600108	16	54865932	-0.01233	0.05165	0.8113
GNAO1	rs922445	16	54899560	-0.03948	0.06593	0.5495
GNAO1	rs2587885	16	54897597	0.01457	0.06399	0.8199
GNAO1	rs2587891	16	54926666	-0.08138	0.0593	0.1704
GNAO1	rs1424006	16	54849860	0.04458	0.05215	0.3928
GNAO1	rs12930151	16	54930809	0.05793	0.05422	0.2857
GNAO1	rs17281761	16	54902878	0.01029	0.05188	0.8428
GNAO1	rs2587878	16	54872860	0.01932	0.05101	0.705
GNAO1	rs17282194	16	54922856	0.04759	0.05398	0.3783
GNAQ	rs10869979	9	79669989	0.1243	0.05692	0.02929
GNAQ	rs10781468	9	79690225	0.08777	0.06064	0.1482
GNAQ	rs1030828	9	79595252	0.143	0.05549	0.01017
GNAQ	rs11145635	9	79769202	-0.02442	0.07847	0.7557
GNAQ	rs1930543	9	79831364	-0.02061	0.05838	0.7242
GNAQ	rs4744849	9	79545335	0.05354	0.05049	0.2892
GNAQ	rs4744847	9	79544892	0.1112	0.05788	0.05497
GNAQ	rs2296937	9	79696407	-0.01888	0.07864	0.8103
GNAQ	rs3780305	9	79612003	0.1029	0.06215	0.09805
GNAQ	rs17786782	9	79648583	-0.1423	0.1001	0.1556
GNAQ	rs10869973	9	79608156	0.1394	0.05522	0.01182
GNAQ	rs11145603	9	79686588	0.03088	0.06697	0.6449
GNAQ	rs1328533	9	79674282	0.02366	0.05598	0.6727
GNAQ	rs11145626	9	79751091	-0.03058	0.07961	0.701
GNAQ	rs7033572	9	79718577	0.08624	0.06061	0.1552
GNAQ	rs2043636	9	79636546	0.1441	0.05522	0.009239
GNAQ	rs17724988	9	79712917	-0.0749	0.1158	0.5178
GNAQ	rs1041583	9	79828110	0.09554	0.06084	0.1167
GNAQ	rs7048503	9	79659381	-0.04042	0.07747	0.6021
GNAQ	rs3780297	9	79532422	-0.01496	0.2442	0.9512
GNAQ	rs10869977	9	79647096	0.07557	0.05126	0.1408
GNAQ	rs1041584	9	79827985	-0.02059	0.05822	0.7237
GNAQ	rs10869985	9	79706912	0.1272	0.05733	0.02684
GNAQ	rs11145589	9	79662751	0.08487	0.06098	0.1644
GNAQ	rs7035689	9	79751492	-0.06924	0.06182	0.263
GNAQ	rs10869981	9	79679423	-0.09517	0.2203	0.6658
GNAQ	rs2839899	9	79540819	0.1041	0.05778	0.07207
GNAQ	rs17064021	9	79806346	0.1765	0.1227	0.1507
GNAQ	rs2026000	9	79524801	0.1026	0.05719	0.0732
GNAQ	rs1436450	9	79660701	0.1216	0.05726	0.03405
GNAQ	rs10781471	9	79705276	0.1256	0.05736	0.02884
GNAQ	rs6560613	9	79530207	-0.0511	0.09745	0.6002
GNAQ	rs4745672	9	79688048	-0.04133	0.05194	0.4264
GNAQ	rs1328529	9	79599165	0.09906	0.05143	0.05449
GNAQ	rs2209911	9	79677669	0.0983	0.06136	0.1095
GNAQ	rs1887773	9	79618755	-0.06305	0.08044	0.4334
GNAQ	rs1328531	9	79579741	0.1899	0.09516	0.04636
GNAQ	rs17064005	9	79779580	-0.0257	0.05841	0.66
GNAQ	rs7020256	9	79715440	0.1225	0.05728	0.03277
GNAQ	rs10747022	9	79561349	0.1022	0.06246	0.1021
GNAQ	rs10869989	9	79742688	-0.07104	0.06257	0.2566
GNAS	rs6070638	20	56877226	-0.1183	0.07585	0.1192
GNAS	rs6026593	20	56912528	-0.006053	0.08179	0.941
GNAS	rs6064714	20	56847535	-0.05973	0.0708	0.3991
GNAS	rs3730168	20	56912334	-0.05209	0.05427	0.3374
GNAS	rs6123832	20	56851466	-0.005747	0.05538	0.9174
GNAS	rs6092704	20	56901873	-0.04066	0.09027	0.6526
GNAS	rs8125112	20	56864560	-0.07332	0.07	0.2952
GNAS	rs4810147	20	56855022	-0.02315	0.05217	0.6573
GNAS	rs6026567	20	56878310	-0.03452	0.05159	0.5035
GNAS	rs2057291	20	56905438	NA	NA	NA
GNAS	rs919197	20	56914328	0.0299	0.05221	0.5671
GNAS	rs6026561	20	56860527	-0.05985	0.05502	0.277
GNAZ	rs2267000	22	21785366	0.0407	0.05068	0.4222
GNAZ	rs2283802	22	21784722	-0.04215	0.05897	0.475
GNAZ	rs4820537	22	21794810	-0.07179	0.05047	0.1553
GNAZ	rs3788341	22	21747758	0.02628	0.05119	0.6079
GNAZ	rs2267005	22	21791723	0.04273	0.05052	0.3979
GNAZ	rs2330338	22	21779955	0.006428	0.05841	0.9124
GNAZ	rs3788343	22	21753247	-0.02213	0.05835	0.7045
GNAZ	rs9306383	22	21751058	0.06668	0.05151	0.1959
GNAZ	rs3788339	22	21747677	0.009326	0.08454	0.9122
GNAZ	rs3788337	22	21742017	-0.03532	0.05213	0.4983
GNAZ	rs874138	22	21769530	-0.037	0.05875	0.5291
GNB1	rs16825336	1	1735586	-0.09435	0.08265	0.254
GNB1	rs2180311	1	1738594	0.00909	0.0512	0.8591
GNB1	rs6681938	1	1771080	0.01876	0.05728	0.7433
GNB1	rs7525092	1	1799950	0.002874	0.05656	0.9595
GNB1	rs4648592	1	1790894	-0.01442	0.05667	0.7992
GNB1	rs10907192	1	1782971	-0.0189	0.1298	0.8843
GNB3	rs5439	12	6819143	0.06909	0.09373	0.4613
GNB3	rs5446	12	6826723	-0.1274	0.05668	0.02491
GNB3	rs5442	12	6825125	0.08446	0.1015	0.4057
GNB3	rs4963517	12	6818061	0.06491	0.05421	0.2315
GNB3	rs1129649	12	6818729	-0.1023	0.05579	0.06717
GNB3	rs3759347	12	6817941	-0.08989	0.05825	0.1232
GNB3	rs4963516	12	6818289	0.03442	0.07073	0.6266
GNB3	rs5440	12	6819160	NA	NA	NA
GNG4	rs2481094	1	233799119	-0.09929	0.05393	0.06599
GNG4	rs10159416	1	233881130	0.07915	0.06113	0.1958
GNG4	rs2841873	1	233810615	-0.0879	0.05436	0.1063
GNG4	rs1891978	1	233875793	-0.1206	0.05208	0.0208
GNG4	rs6429207	1	233864957	0.09701	0.05417	0.0737
GNG4	rs2841880	1	233805437	-0.1149	0.05379	0.03293
GNG4	rs11800419	1	233850983	0.003032	0.2522	0.9904
GNG4	rs923942	1	233781652	0.1065	0.07326	0.1464
GNG4	rs508208	1	233794439	0.08111	0.05402	0.1336
GNG4	rs6429206	1	233857545	0.04339	0.05191	0.4035
GNG4	rs17547995	1	233832785	0.006789	0.05376	0.8995
GNG4	rs10926264	1	233845760	-0.06989	0.1018	0.4927
GNG4	rs291353	1	233787521	-0.08595	0.05264	0.1029
GNG4	rs2774320	1	233823444	-0.03941	0.0529	0.4566
GNG4	rs2774339	1	233816201	0.004667	0.05377	0.9309
GNG4	rs10926189	1	233827440	-0.07299	0.05507	0.1854
GNG4	rs6674438	1	233805138	0.0265	0.06969	0.7038
GNG4	rs4659946	1	233831120	0.001031	0.05058	0.9838
GNG4	rs425581	1	233783963	-0.005648	0.05364	0.9162
GNG4	rs488618	1	233795519	-0.09168	0.05273	0.08251
GNG5	rs17365723	1	84741607	-0.0659	0.08952	0.4619
GNG5	rs3813605	1	84743535	0.1285	0.0699	0.06642
GNG7	rs765044	19	2511423	-0.06861	0.05276	0.1939
GNG7	rs2907335	19	2510932	0.006857	0.1051	0.948
GNG7	rs1029753	19	2527272	-0.07222	0.05714	0.2067
GNG7	rs4334421	19	2531057	-0.008887	0.05747	0.8772
GNG7	rs12985186	19	2466874	0.07704	0.05102	0.1314
GNG7	rs8113423	19	2493673	0.1099	0.05207	0.03517
GNG7	rs2110119	19	2619611	-0.02155	0.0543	0.6916
GNG7	rs3936139	19	2538576	-0.02718	0.0558	0.6264
GNG7	rs759065	19	2597072	0.05643	0.06098	0.3551
GNG7	rs7258864	19	2463606	0.01825	0.05107	0.7209
GNG7	rs3752174	19	2465565	0.08046	0.05889	0.1723
GNG7	rs7254861	19	2468875	-0.08616	0.07428	0.2464
GNG7	rs12975010	19	2516176	0.09346	0.06421	0.1459
GNG7	rs10416033	19	2520946	0.01154	0.06641	0.8621
GNG7	rs4807291	19	2475685	0.08384	0.05298	0.114
GNG7	rs7257500	19	2570143	-0.03905	0.08514	0.6466
GNG7	rs3764584	19	2471716	0.006233	0.05152	0.9037
GNG7	rs11880582	19	2601034	-0.03091	0.05194	0.552
GNG7	rs8104096	19	2561822	0.05975	0.05913	0.3126
GNG7	rs17755118	19	2465732	0.05973	0.07493	0.4256
GNG7	rs2965208	19	2552811	-0.04916	0.05435	0.366
GNG7	rs1468703	19	2621293	-0.07626	0.05523	0.1678
GNG7	rs10414848	19	2485518	0.01689	0.05205	0.7456
GNG7	rs12462317	19	2485581	0.06437	0.05655	0.2554
GNG7	rs6510696	19	2628012	-0.08356	0.05933	0.1594
GNG7	rs1860312	19	2524995	0.1111	0.06839	0.1046
GNG7	rs9630890	19	2600218	-0.0805	0.07073	0.2554
GNG7	rs2159917	19	2646707	-0.07376	0.05462	0.1773
GNG7	rs2873409	19	2559353	0.05284	0.05262	0.3156
GNG7	rs887030	19	2479705	-0.07675	0.05743	0.1818
GNG7	rs2058459	19	2614849	-0.04002	0.05105	0.4333
GNG7	rs10411547	19	2568422	0.04711	0.08484	0.5789
GNG7	rs887270	19	2501852	-0.03605	0.05096	0.4796
GNG7	rs10412559	19	2650585	-0.07758	0.06115	0.2049
GNG7	rs1609707	19	2508610	-0.01106	0.06108	0.8563
GNG7	rs17755100	19	2463876	0.02796	0.07558	0.7115
GNG7	rs6510683	19	2498015	-0.1495	0.08763	0.08838
GNG10	rs4979031	9	113463254	-0.05634	0.05621	0.3165
GNG10	rs3824469	9	113462214	-0.09064	0.1051	0.3886
GNG10	rs4979032	9	113466796	0.1485	0.05638	0.008614
GNG11	rs4262	7	93389364	-0.0563	0.05188	0.2781
GNG11	rs17165909	7	93389542	0.06878	0.1546	0.6565
GNG11	rs17303650	7	93390211	0.1687	0.1107	0.128
GNA14	rs10116050	9	79252094	0.01209	0.06844	0.8599
GNA14	rs17063807	9	79420177	0.1815	0.0676	0.007428
GNA14	rs1034014	9	79247814	0.02603	0.07135	0.7154
GNA14	rs1036955	9	79247379	0.01818	0.05468	0.7397
GNA14	rs2377917	9	79302205	0.05657	0.05192	0.2762
GNA14	rs1373254	9	79349830	0.08754	0.04998	0.08026
GNA14	rs1122838	9	79452920	0.0834	0.07196	0.2468
GNA14	rs2440232	9	79382268	0.007314	0.05709	0.8981
GNA14	rs11145426	9	79249786	0.02473	0.07727	0.749
GNA14	rs11145448	9	79311842	-0.02418	0.06317	0.702
GNA14	rs11145462	9	79332930	0.08562	0.05112	0.09436
GNA14	rs11145470	9	79342007	0.1074	0.05432	0.04848
GNA14	rs636562	9	79324225	-0.01862	0.05137	0.7171
GNA14	rs17195438	9	79320366	0.06404	0.06013	0.2872
GNA14	rs13287484	9	79337655	0.03813	0.07435	0.6082
GNA14	rs1801258	9	79239118	-0.08106	0.05748	0.1589
GNA14	rs7035476	9	79359136	0.009662	0.08178	0.906
GNA14	rs7864216	9	79438397	0.1798	0.08893	0.04358
GNA14	rs10781448	9	79367374	-0.02232	0.05205	0.6682
GNA14	rs7042448	9	79251462	0.08333	0.05013	0.09687
GNA14	rs3780296	9	79327254	0.05003	0.05179	0.3344
GNA14	rs1443864	9	79349685	0.1215	0.05496	0.02736
GNA14	rs1443868	9	79381239	-0.07224	0.05044	0.1525
GNA14	rs1147181	9	79400344	0.02353	0.06048	0.6973
GNA14	rs1147182	9	79399424	0.02667	0.07328	0.716
GNA14	rs1162211	9	79391121	-0.07172	0.06863	0.2963
GNA14	rs994362	9	79276851	0.02408	0.05109	0.6375
GNA14	rs1547190	9	79264954	-0.06797	0.05192	0.1909
GNA14	rs2296781	9	79233876	0.1022	0.05323	0.0553
GNA14	rs12339543	9	79420426	0.1815	0.09206	0.04896
GNA14	rs10781447	9	79367165	0.06366	0.0517	0.2186
GNA14	rs12352759	9	79230767	0.05397	0.06183	0.383
GNA14	rs3780289	9	79260731	-0.03282	0.05236	0.531
GNA14	rs7046214	9	79352390	-0.07275	0.06586	0.2697
GNA14	rs10869945	9	79357948	0.06152	0.05055	0.224
GNA14	rs10869950	9	79446820	0.1219	0.07417	0.1007
GNA14	rs12683817	9	79240630	0.09457	0.0553	0.08765
GNA14	rs3824405	9	79266262	-0.04679	0.05793	0.4196
GNA14	rs2889774	9	79302033	-0.1148	0.05522	0.03795
GNA14	rs716080	9	79386431	-0.03611	0.05092	0.4784
GNA14	rs17063627	9	79229478	0.01956	0.1161	0.8662
GNA14	rs2184481	9	79409501	0.04121	0.0623	0.5085
GNA14	rs4745641	9	79335332	0.07328	0.0623	0.2399
GNA14	rs12352752	9	79260815	0.04662	0.06771	0.4913
GNA14	rs13288161	9	79426258	0.176	0.06937	0.0114
GNA14	rs1144434	9	79395768	-0.04924	0.05211	0.345
GNA14	rs990001	9	79276545	-0.1226	0.09024	0.1747
GNA14	rs3780293	9	79266067	-0.05523	0.05491	0.3149
GNA14	rs1144430	9	79398945	0.03233	0.06122	0.5975
GNA14	rs961572	9	79375749	-0.009677	0.05596	0.8628
GNA14	rs1953330	9	79411286	-0.03723	0.05326	0.4848
GNA14	rs7041488	9	79314630	0.01154	0.05456	0.8325
GNA14	rs11145506	9	79454404	-0.03952	0.2065	0.8483
GNA14	rs2210755	9	79413643	0.1747	0.1002	0.08173
GNA14	rs4745639	9	79255890	0.04126	0.07288	0.5715
GNA14	rs1663112	9	79405784	-0.02786	0.05232	0.5946
GNA14	rs7874722	9	79370515	-0.07191	0.09259	0.4376
GNA14	rs2225741	9	79413428	0.3211	0.1277	0.01214
GNA14	rs990000	9	79276354	0.0822	0.06379	0.198
GNA13	rs11656396	17	60476538	-0.1248	0.08762	0.1547
GNA13	rs12944877	17	60465716	-0.1339	0.08352	0.1094
GNA13	rs3972219	17	60448995	0.2013	0.1144	0.07895
GNA13	rs8082708	17	60472762	-0.09861	0.08788	0.2622
GNB5	rs2899485	15	50206777	0.01002	0.05354	0.8516
GNB5	rs10220890	15	50239176	0.07421	0.07583	0.3281
GNB5	rs4219	15	50272316	0.006228	0.07872	0.937
GNB5	rs12909184	15	50237909	-0.0247	0.06537	0.7056
GNB5	rs3794545	15	50230366	-0.0523	0.1803	0.7718
GNB5	rs12438743	15	50241390	-0.0247	0.06537	0.7056
GNB5	rs12595160	15	50250777	-0.03091	0.07189	0.6673
GNB5	rs4238384	15	50223626	0.01108	0.06366	0.8618
GNB5	rs4480744	15	50221916	0.009982	0.05424	0.854
GNB5	rs1063902	15	50272242	-0.001182	0.06207	0.9848
GNG2	rs10133203	14	51425137	-0.02549	0.05289	0.63
GNG2	rs12889199	14	51416712	-0.09854	0.1332	0.4598
GNG2	rs3742539	14	51449937	0.01434	0.08215	0.8615
GNG2	rs1032583	14	51502865	-0.2561	0.2379	0.282
GNG2	rs10129965	14	51424154	-0.01007	0.05164	0.8454
GNG2	rs12885784	14	51403953	0.03918	0.05552	0.4806
GNG2	rs17124680	14	51403992	0.03772	0.05538	0.496
GNG2	rs17124753	14	51478130	-0.1048	0.189	0.5793
GNG2	rs11625611	14	51432893	-0.02425	0.05186	0.6402
GNG2	rs12886319	14	51404164	0.09435	0.07867	0.2308
GNG2	rs7154419	14	51474973	-0.07987	0.1751	0.6485
GNG2	rs10498440	14	51483323	0.06349	0.0527	0.2287
GNG2	rs10150753	14	51417976	-0.02248	0.05188	0.6649
GNG2	rs1693198	14	51453764	0.02135	0.1834	0.9074
GNG2	rs1253704	14	51469804	-0.09038	0.1114	0.4174
GNG2	rs17124656	14	51395835	0.1248	0.06174	0.0435
GNG2	rs12436400	14	51410608	-0.02968	0.05207	0.5689
GNG2	rs1253698	14	51468024	-0.06081	0.04935	0.2183
GNG2	rs7152036	14	51400974	0.04949	0.0512	0.3341
GNG2	rs7143686	14	51469786	0.01282	0.1443	0.9292
GNG2	rs1953862	14	51403839	0.0297	0.0555	0.5928
GNG2	rs12147761	14	51443103	-0.02647	0.0511	0.6046
GNG2	rs12878420	14	51406432	NA	NA	NA
GNG2	rs1057804	14	51503805	-0.2481	0.09906	0.01248
GNG2	rs8005555	14	51402868	-0.008534	0.08621	0.9212
GNG2	rs1890698	14	51434458	-0.02356	0.0518	0.6493
GNG2	rs4898725	14	51447489	-0.05287	0.08147	0.5166
GNG2	rs17124780	14	51495256	0.06932	0.05281	0.1897
GNG2	rs4901170	14	51404339	-0.01776	0.05317	0.7384
GNG2	rs8008081	14	51486162	0.06161	0.05285	0.2441
GNG2	rs11622145	14	51482789	0.0734	0.0526	0.1633
GNG2	rs2236561	14	51487530	0.0759	0.05279	0.1509
GNG2	rs1953858	14	51438309	-0.04874	0.09365	0.6029
GNG2	rs11157866	14	51441063	0.009443	0.08315	0.9096
GNG2	rs2357247	14	51414961	-0.008225	0.05178	0.8738
GNG2	rs1253690	14	51452565	0.07371	0.04989	0.14
GNG2	rs1253660	14	51499855	-0.3591	0.2445	0.1423
GNG2	rs4898720	14	51402258	-0.008534	0.08621	0.9212
GNG2	rs1253706	14	51470127	0.06007	0.05032	0.2329
GNG2	rs8020243	14	51447770	-0.1501	0.1342	0.2637
GNG12	rs7542492	1	68003873	0.1124	0.09945	0.2587
GNG12	rs652947	1	67984677	0.0008946	0.05678	0.9874
GNG12	rs10493427	1	68054452	0.1724	0.1303	0.186
GNG12	rs2246675	1	68063534	0.03139	0.05289	0.5531
GNG12	rs17531147	1	67959025	-0.03476	0.08381	0.6784
GNG12	rs12085997	1	67971678	0.1115	0.0978	0.2547
GNG12	rs1949133	1	68015985	0.04945	0.05205	0.3424
GNG12	rs12036392	1	68022940	-0.09638	0.05549	0.08283
GNG12	rs1033106	1	68007665	0.1721	0.07875	0.02913
GNG12	rs2000406	1	68051910	-0.008836	0.05822	0.8794
GNG12	rs12121525	1	67995815	-0.0352	0.0975	0.7182
GNG12	rs1276303	1	68033366	-0.07413	0.055	0.1782
GNG12	rs557986	1	67981534	-0.0538	0.07232	0.4571
GNG12	rs12239301	1	68055759	0.1855	0.08559	0.0305
GNG12	rs11209143	1	67962553	0.0117	0.05155	0.8205
GNG12	rs654513	1	67954303	-0.0002219	0.05671	0.9969
GNG12	rs6671283	1	68055489	-0.08226	0.119	0.4894
GNG12	rs2265921	1	68046368	0.006352	0.05268	0.904
GNG12	rs1276294	1	68025918	0.07647	0.0986	0.4382
GNG12	rs12091105	1	68051310	-0.0257	0.0552	0.6417
GNG12	rs1276309	1	68035491	-0.06034	0.0564	0.285
GNG12	rs2802462	1	68020202	0.0353	0.0531	0.5064
GNG12	rs12145172	1	67960263	-0.0515	0.1009	0.6099
GNG12	rs3766276	1	68012554	0.1118	0.1045	0.2847
GNG12	rs577305	1	68011443	-0.05702	0.06142	0.3536
GNG12	rs3766265	1	67970740	-0.03995	0.09027	0.6582
GNG12	rs17474654	1	68049963	0.1855	0.08559	0.0305
GNG12	rs3766270	1	67988012	0.03208	0.06902	0.6422
GNB4	rs11715227	3	180644438	-0.04729	0.06044	0.4342
GNB4	rs13087067	3	180604702	-0.0598	0.06865	0.384
GNB4	rs12488540	3	180639341	-0.1058	0.06192	0.08807
GNB4	rs2024497	3	180629865	0.03171	0.05661	0.5756
GNB4	rs13074663	3	180608279	-0.1069	0.06218	0.08585
GNB4	rs2287208	3	180645010	-0.1121	0.05129	0.02916
GNB4	rs10937003	3	180598074	-0.04004	0.06126	0.5136
GNB4	rs4855074	3	180651156	0.122	0.07399	0.09965
GNB4	rs7618348	3	180627433	-0.01085	0.05319	0.8384
