# Supplementary material for: Functional Gene Group Analysis Indicates No Role for Heterotrimeric G Proteins in Cognitive Ability
Source: PLoS One. 2014 Mar 13;9(3):e91690. doi: 10.1371/journal.pone.0091690 (PMC3953514; doi:10.1371/journal.pone.0091690)
Supplement: Table S8 — (CSV) [file pone.0091690.s008.csv]

Abbreviations: Chr, Chromosome; BP, base pair in HG18; Beta, Regression coefficient. The Beta their standard erros and and P-value were derived using the --assoc function in PLINK to analyze a quantitative trait. Age, sex and four mds components were controlled for by residualization as described in the methods section. P-values are uncorrected for multiple comparisons.
Gene	SNP	Chr	BP	Beta	Standard.error	P.value
GNA11	rs3746069	19	3065864	0.03182	0.08407	0.7052
GNA11	rs308052	19	3055629	-0.04344	0.09533	0.6488
GNA11	rs3786947	19	3065229	-0.03652	0.06997	0.602
GNA11	rs308033	19	3050982	-0.08791	0.07529	0.2436
GNA11	rs2238625	19	3055652	-0.002462	0.071	0.9724
GNA11	rs308049	19	3067725	0.01678	0.07908	0.832
GNA11	rs308054	19	3056987	0.02921	0.06896	0.6721
GNA11	rs4806907	19	3044163	-0.001884	0.06911	0.9783
GNA11	rs308039	19	3046927	0.04241	0.08157	0.6034
GNA12	rs2693566	7	2742570	0.0899	0.07056	0.2034
GNA12	rs798519	7	2743224	0.07541	0.07071	0.2868
GNA12	rs757788	7	2802959	-0.09325	0.09954	0.3494
GNA12	rs798500	7	2757211	0.02471	0.07425	0.7395
GNA12	rs17132744	7	2841508	-0.08648	0.1006	0.3903
GNA12	rs2266925	7	2829417	0.03929	0.07785	0.614
GNA12	rs2266922	7	2791233	0.02111	0.06871	0.7588
GNA12	rs2533888	7	2797609	0.04748	0.07077	0.5027
GNA12	rs2283779	7	2781666	-0.004357	0.06827	0.9491
GNA12	rs798523	7	2742320	0.07541	0.07071	0.2868
GNA12	rs17193852	7	2774624	0.05235	0.1043	0.6159
GNA12	rs2255782	7	2807642	0.1057	0.0717	0.1413
GNA12	rs2266920	7	2741704	0.05803	0.09293	0.5326
GNA12	rs1182185	7	2838759	0.01044	0.07405	0.8879
GNA12	rs798520	7	2743153	0.0924	0.07036	0.1898
GNA12	rs208354	7	2747389	0.05203	0.1024	0.6116
GNA12	rs757787	7	2802881	0.03335	0.07125	0.64
GNA12	rs11772125	7	2763780	-0.2138	0.1421	0.1331
GNA12	rs1713919	7	2831232	-0.004575	0.07501	0.9514
GNA12	rs1182188	7	2836511	0.01472	0.07475	0.844
GNA12	rs2527686	7	2800939	0.03027	0.07154	0.6724
GNA12	rs208357	7	2741315	0.07616	0.07879	0.3343
GNA12	rs208358	7	2740131	0.05765	0.08229	0.484
GNA12	rs1182198	7	2829432	0.00591	0.07686	0.9387
GNA12	rs208346	7	2766212	0.05209	0.07129	0.4654
GNA12	rs2533883	7	2810288	0.1057	0.0717	0.1413
GNA12	rs1182190	7	2835917	-0.0172	0.0683	0.8013
GNA12	rs33932857	7	2742244	-0.1178	0.07169	0.1012
GNA12	rs1182174	7	2841946	0.05705	0.07532	0.4492
GNA12	rs1182181	7	2839773	0.01699	0.07499	0.8208
GNA12	rs1636264	7	2831112	0.01026	0.07409	0.89
GNA12	rs12484	7	2735152	-0.01806	0.06856	0.7923
GNA12	rs2644274	7	2820906	-0.0393	0.06831	0.5654
GNA12	rs2255541	7	2809687	0.1064	0.07199	0.1401
GNA12	rs2644272	7	2822969	0.09335	0.07146	0.1922
GNA12	rs798524	7	2742291	0.07799	0.07051	0.2694
GNA12	rs7807978	7	2781161	0.009375	0.0683	0.8909
GNA12	rs1636249	7	2850809	0.04254	0.07564	0.5741
GNA12	rs798532	7	2735390	-0.007528	0.07677	0.9219
GNA12	rs1636250	7	2850959	0.04254	0.07564	0.5741
GNA12	rs11761804	7	2759050	-0.1016	0.09907	0.3056
GNA12	rs208353	7	2748678	0.0257	0.135	0.8491
GNA12	rs798486	7	2769563	0.04966	0.07483	0.5073
GNA12	rs1182179	7	2840174	0.01472	0.07475	0.844
GNA12	rs798490	7	2768068	0.04966	0.07483	0.5073
GNA12	rs1182184	7	2838972	0.03552	0.07535	0.6376
GNA12	rs2527690	7	2820776	-0.0393	0.06831	0.5654
GNA12	rs6975733	7	2811174	-0.1131	0.08411	0.1793
GNA12	rs1182197	7	2829815	-0.02576	0.06956	0.7113
GNA12	rs2527688	7	2814022	0.1064	0.07199	0.1401
GNA12	rs9332401	7	2781260	-0.1146	0.08426	0.1746
GNA12	rs4722092	7	2813532	-0.07652	0.09922	0.441
GNA12	rs2258960	7	2793802	0.08969	0.0711	0.2078
GNA12	rs2527687	7	2805011	-0.02718	0.06746	0.6872
GNA12	rs798497	7	2762483	0.03682	0.0739	0.6186
GNA12	rs2258709	7	2798891	0.05187	0.07041	0.4617
GNA12	rs798489	7	2768329	0.05841	0.07885	0.4592
GNA12	rs2644275	7	2820536	-0.0393	0.06831	0.5654
GNA12	rs1182189	7	2836048	0.03372	0.07506	0.6535
GNA12	rs4719676	7	2786729	-0.1463	0.08293	0.07843
GNA12	rs757791	7	2833822	0.006766	0.06967	0.9227
GNA12	rs3846992	7	2796769	0.07244	0.0717	0.3129
GNA12	rs4719683	7	2817983	-0.1338	0.0839	0.1114
GNA15	rs12610831	19	3113072	-0.005418	0.08132	0.9469
GNA15	rs1637656	19	3113909	-0.04	0.08392	0.6339
GNA15	rs2074864	19	3106736	-0.002891	0.0722	0.9681
GNA15	rs1465245	19	3087845	-0.04349	0.06801	0.5229
GNA15	rs2238628	19	3103982	0.09647	0.1257	0.4433
GNA15	rs2074865	19	3106902	0.0775	0.1165	0.5062
GNA15	rs11880198	19	3110769	0.05667	0.08703	0.5153
GNAI1	rs2523189	7	79614364	-0.1252	0.07334	0.08848
GNAI1	rs6956455	7	79652863	0.1077	0.07058	0.1277
GNAI1	rs2523194	7	79634751	0.1946	0.1306	0.1367
GNAI1	rs10272499	7	79667780	0.07764	0.07111	0.2755
GNAI1	rs17245731	7	79670569	0.07806	0.08225	0.3431
GNAI1	rs2886611	7	79681241	0.08039	0.0816	0.3251
GNAI1	rs12706644	7	79609963	-0.02018	0.1805	0.911
GNAI1	rs1468242	7	79636560	0.1046	0.07032	0.1378
GNAI1	rs10274707	7	79618228	0.05082	0.07174	0.4791
GNAI1	rs10238438	7	79679890	0.02032	0.07786	0.7942
GNAI1	rs6467043	7	79660339	0.2446	0.1344	0.06956
GNAI1	rs11980616	7	79637549	0.04762	0.1091	0.6627
GNAI1	rs3801357	7	79678047	0.01659	0.1091	0.8792
GNAI1	rs17806203	7	79630542	0.02753	0.09588	0.7742
GNAI1	rs4512317	7	79655885	0.08017	0.07102	0.2597
GNAI1	rs10230368	7	79647920	0.05803	0.07678	0.4502
GNAI1	rs2428469	7	79603558	0.01449	0.07524	0.8473
GNAI1	rs2714449	7	79629883	0.1227	0.08191	0.1348
GNAI1	rs916905	7	79638283	0.0184	0.07364	0.8028
GNAI1	rs9244	7	79685251	-0.07186	0.1155	0.5342
GNAI2	rs2236944	3	50267197	0.2087	0.2459	0.3966
GNAI2	rs2282751	3	50266789	0.02709	0.1016	0.7898
GNAI3	rs7355073	1	109931263	0.1659	0.08915	0.06345
GNAI3	rs7537507	1	109932628	0.1794	0.0902	0.0474
GNAI3	rs541320	1	109933621	-0.06962	0.08082	0.3895
GNAI3	rs518076	1	109910562	-0.1397	0.1131	0.2173
GNAI3	rs2483920	1	109935295	0.01647	0.1071	0.8779
GNAI3	rs2301230	1	109937981	-0.01357	0.06592	0.837
GNAL	rs4635399	18	11719342	-0.1834	0.139	0.1877
GNAL	rs16976642	18	11751127	0.1604	0.08689	0.06552
GNAL	rs1647553	18	11813394	0.04249	0.08474	0.6163
GNAL	rs1013459	18	11690534	-0.1178	0.1022	0.2498
GNAL	rs10468681	18	11790066	0.04461	0.07987	0.5768
GNAL	rs9947295	18	11749432	-0.1484	0.1047	0.1571
GNAL	rs2113739	18	11751954	0.02317	0.07355	0.7529
GNAL	rs1647558	18	11815317	0.006958	0.07883	0.9297
GNAL	rs3888795	18	11853899	0.153	0.1396	0.2739
GNAL	rs3786306	18	11869825	0.02752	0.08315	0.7409
GNAL	rs7227421	18	11739198	-0.08047	0.2012	0.6894
GNAL	rs8099153	18	11765522	-0.1726	0.1291	0.1821
GNAL	rs11872939	18	11772521	-0.1726	0.1291	0.1821
GNAL	rs7239624	18	11868535	0.06111	0.08504	0.4728
GNAL	rs12607811	18	11835706	0.06686	0.08606	0.4376
GNAL	rs12373386	18	11872206	0.2319	0.0783	0.00323
GNAL	rs12454673	18	11807585	0.04615	0.07048	0.513
GNAL	rs10468679	18	11685676	-0.06977	0.1273	0.5839
GNAL	rs12457181	18	11693235	0.06808	0.07092	0.3376
GNAL	rs8086766	18	11775174	0.07424	0.07443	0.3191
GNAL	rs8099016	18	11686064	-0.005316	0.07648	0.9446
GNAL	rs8094039	18	11755356	0.05349	0.07358	0.4677
GNAL	rs12604626	18	11712048	0.1163	0.07473	0.1205
GNAL	rs9946455	18	11863358	-0.0344	0.1671	0.837
GNAL	rs1364631	18	11717162	0.07928	0.07313	0.2789
GNAL	rs9303749	18	11792991	0.04461	0.07987	0.5768
GNAL	rs787554	18	11852697	-0.02606	0.08219	0.7513
GNAL	rs662098	18	11869931	-0.1217	0.06663	0.06851
GNAL	rs2848463	18	11860015	-0.0744	0.08773	0.3969
GNAL	rs1786573	18	11821761	0.007615	0.07242	0.9163
GNAL	rs2866279	18	11747400	0.03826	0.07446	0.6077
GNAL	rs1477481	18	11778446	0.1422	0.08936	0.1122
GNAL	rs9676233	18	11778534	-0.1177	0.1544	0.4465
GNAL	rs9962277	18	11789182	0.08653	0.08511	0.3099
GNAO1	rs3790113	16	54942221	0.03791	0.07333	0.6055
GNAO1	rs1108657	16	54913322	-0.05375	0.1086	0.621
GNAO1	rs899239	16	54878620	0.0163	0.07142	0.8196
GNAO1	rs3790116	16	54945545	0.04498	0.1005	0.6548
GNAO1	rs2241954	16	54936479	-0.01803	0.06852	0.7926
GNAO1	rs2241952	16	54920226	0.03369	0.07386	0.6485
GNAO1	rs1799917	16	54935249	-0.0921	0.07042	0.1917
GNAO1	rs9923469	16	54847109	-0.1297	0.07438	0.08184
GNAO1	rs11644870	16	54814153	0.1145	0.1219	0.3483
GNAO1	rs7206796	16	54938778	0.09323	0.09507	0.3273
GNAO1	rs2398144	16	54910355	0.108	0.07086	0.1284
GNAO1	rs899236	16	54910406	0.1441	0.08325	0.08409
GNAO1	rs899228	16	54944789	0.02039	0.09004	0.821
GNAO1	rs1108656	16	54913275	-0.05096	0.09757	0.6017
GNAO1	rs4783937	16	54934546	-0.07213	0.07082	0.309
GNAO1	rs899227	16	54944970	0.05003	0.06997	0.475
GNAO1	rs9937815	16	54888333	-0.1005	0.07149	0.1605
GNAO1	rs4783932	16	54832002	-0.0508	0.06938	0.4644
GNAO1	rs7201872	16	54874846	-0.1849	0.1881	0.3263
GNAO1	rs4784650	16	54864141	-0.07851	0.0719	0.2755
GNAO1	rs13338253	16	54929962	-0.02931	0.0699	0.6752
GNAO1	rs16956168	16	54807275	0.1107	0.09287	0.2341
GNAO1	rs3790112	16	54938698	0.08978	0.07516	0.2329
GNAO1	rs3790095	16	54886668	0.03091	0.0988	0.7545
GNAO1	rs2617841	16	54930723	0.06274	0.08053	0.4363
GNAO1	rs8053370	16	54820407	0.1145	0.1219	0.3483
GNAO1	rs8043572	16	54880733	0.1896	0.1436	0.1873
GNAO1	rs2587888	16	54904973	0.06511	0.0691	0.3467
GNAO1	rs876619	16	54841035	0.1145	0.1219	0.3483
GNAO1	rs3790092	16	54875761	0.064	0.09466	0.4994
GNAO1	rs12600108	16	54865932	0.05453	0.06881	0.4285
GNAO1	rs922445	16	54899560	0.1453	0.09638	0.1323
GNAO1	rs2587885	16	54897597	-0.005966	0.09378	0.9493
GNAO1	rs2587891	16	54926666	0.0001838	0.08102	0.9982
GNAO1	rs1424006	16	54849860	-0.001009	0.07295	0.989
GNAO1	rs12930151	16	54930809	4.58E-05	0.07452	0.9995
GNAO1	rs17281761	16	54902878	0.09958	0.0691	0.1503
GNAO1	rs2587878	16	54872860	0.02204	0.07057	0.755
GNAO1	rs17282194	16	54922856	-0.1075	0.06981	0.1243
GNAQ	rs10869979	9	79669989	-0.00959	0.07171	0.8937
GNAQ	rs10781468	9	79690225	-0.02296	0.07548	0.7611
GNAQ	rs1030828	9	79595252	-0.01159	0.07236	0.8728
GNAQ	rs11145635	9	79769202	-0.02807	0.1056	0.7905
GNAQ	rs1930543	9	79831364	-0.105	0.07503	0.1622
GNAQ	rs4744849	9	79545335	-0.03469	0.07012	0.6211
GNAQ	rs4744847	9	79544892	-0.01866	0.0752	0.8041
GNAQ	rs2296937	9	79696407	-0.02882	0.1053	0.7844
GNAQ	rs3780305	9	79612003	0.04205	0.08204	0.6085
GNAQ	rs17786782	9	79648583	-0.02124	0.1345	0.8746
GNAQ	rs10869973	9	79608156	0.000536	0.07171	0.994
GNAQ	rs11145603	9	79686588	-0.1205	0.08917	0.1772
GNAQ	rs1328533	9	79674282	-0.02823	0.067	0.6737
GNAQ	rs11145626	9	79751091	-0.04168	0.1071	0.6974
GNAQ	rs7033572	9	79718577	-0.008001	0.07587	0.9161
GNAQ	rs2043636	9	79636546	0.005154	0.07367	0.9443
GNAQ	rs17724988	9	79712917	0.05864	0.1507	0.6974
GNAQ	rs1041583	9	79828110	-0.02366	0.07616	0.7562
GNAQ	rs7048503	9	79659381	-0.07923	0.1021	0.438
GNAQ	rs3780297	9	79532422	-0.07737	0.2461	0.7534
GNAQ	rs10869977	9	79647096	-0.02995	0.07191	0.6772
GNAQ	rs1041584	9	79827985	-0.1004	0.07518	0.1824
GNAQ	rs10869985	9	79706912	-0.06918	0.07262	0.3413
GNAQ	rs11145589	9	79662751	0.03243	0.07537	0.6672
GNAQ	rs7035689	9	79751492	-0.08432	0.08118	0.2995
GNAQ	rs10869981	9	79679423	0.1174	0.246	0.6335
GNAQ	rs2839899	9	79540819	-0.02434	0.07526	0.7466
GNAQ	rs17064021	9	79806346	-0.1991	0.1642	0.2261
GNAQ	rs2026000	9	79524801	-0.01998	0.0753	0.7909
GNAQ	rs1436450	9	79660701	-0.01041	0.07165	0.8846
GNAQ	rs10781471	9	79705276	-0.05261	0.07221	0.4667
GNAQ	rs6560613	9	79530207	0.002382	0.1163	0.9837
GNAQ	rs4745672	9	79688048	0.1238	0.06856	0.07167
GNAQ	rs1328529	9	79599165	-0.03554	0.0701	0.6124
GNAQ	rs2209911	9	79677669	-0.02303	0.07955	0.7723
GNAQ	rs1887773	9	79618755	-0.06991	0.118	0.5539
GNAQ	rs1328531	9	79579741	-0.09664	0.1328	0.467
GNAQ	rs17064005	9	79779580	-0.1164	0.07526	0.1226
GNAQ	rs7020256	9	79715440	-0.04983	0.07321	0.4965
GNAQ	rs10747022	9	79561349	0.02973	0.08165	0.7159
GNAQ	rs10869989	9	79742688	-0.07511	0.0809	0.3537
GNAS	rs6070638	20	56877226	0.09604	0.09918	0.3334
GNAS	rs6026593	20	56912528	0.02832	0.1047	0.787
GNAS	rs6064714	20	56847535	0.07922	0.09197	0.3896
GNAS	rs3730168	20	56912334	-0.003634	0.0725	0.96
GNAS	rs6123832	20	56851466	-0.01507	0.07282	0.8362
GNAS	rs6092704	20	56901873	0.01104	0.1227	0.9284
GNAS	rs8125112	20	56864560	0.1186	0.0922	0.1992
GNAS	rs4810147	20	56855022	0.02277	0.06993	0.7449
GNAS	rs6026567	20	56878310	0.007375	0.072	0.9185
GNAS	rs2057291	20	56905438	0.007916	0.0742	0.9151
GNAS	rs919197	20	56914328	-0.01211	0.06788	0.8585
GNAS	rs6026561	20	56860527	0.08128	0.07228	0.2614
GNAZ	rs2267000	22	21785366	0.01233	0.06831	0.8568
GNAZ	rs2283802	22	21784722	-0.03882	0.08036	0.6293
GNAZ	rs4820537	22	21794810	0.02898	0.06865	0.6732
GNAZ	rs3788341	22	21747758	-0.07577	0.07019	0.281
GNAZ	rs2267005	22	21791723	0.0007137	0.06871	0.9917
GNAZ	rs2330338	22	21779955	-0.03491	0.07934	0.6602
GNAZ	rs3788343	22	21753247	-0.03185	0.07984	0.6902
GNAZ	rs9306383	22	21751058	-0.0423	0.07115	0.5525
GNAZ	rs3788339	22	21747677	-0.2287	0.1192	0.05581
GNAZ	rs3788337	22	21742017	-0.03285	0.07358	0.6555
GNAZ	rs874138	22	21769530	-0.04919	0.08033	0.5406
GNB1	rs16825336	1	1735586	0.07842	0.1135	0.49
GNB1	rs2180311	1	1738594	-0.05368	0.06937	0.4394
GNB1	rs6681938	1	1771080	-0.08086	0.07897	0.3065
GNB1	rs7525092	1	1799950	0.0403	0.07193	0.5756
GNB1	rs4648592	1	1790894	0.04096	0.07202	0.5699
GNB1	rs10907192	1	1782971	0.3943	0.1713	0.02184
GNB3	rs5439	12	6819143	-0.1068	0.1175	0.3638
GNB3	rs5446	12	6826723	0.001736	0.08	0.9827
GNB3	rs5442	12	6825125	-0.2687	0.1443	0.06334
GNB3	rs4963517	12	6818061	-0.122	0.07249	0.09323
GNB3	rs1129649	12	6818729	0.2185	0.07412	0.003382
GNB3	rs3759347	12	6817941	0.2457	0.07568	0.001261
GNB3	rs4963516	12	6818289	0.0003421	0.09615	0.9972
GNB3	rs5440	12	6819160	0.1095	0.07033	0.1201
GNG4	rs2481094	1	233799119	0.003573	0.06778	0.958
GNG4	rs10159416	1	233881130	0.01351	0.07989	0.8658
GNG4	rs2841873	1	233810615	-0.01879	0.06939	0.7867
GNG4	rs1891978	1	233875793	-0.004735	0.06938	0.9456
GNG4	rs6429207	1	233864957	0.05779	0.07095	0.4158
GNG4	rs2841880	1	233805437	-0.004993	0.06823	0.9417
GNG4	rs11800419	1	233850983	NA	NA	NA
GNG4	rs923942	1	233781652	-0.03294	0.1008	0.744
GNG4	rs508208	1	233794439	-0.05244	0.07304	0.4732
GNG4	rs6429206	1	233857545	0.05497	0.06926	0.4278
GNG4	rs17547995	1	233832785	0.02848	0.07384	0.6999
GNG4	rs10926264	1	233845760	0.1556	0.1582	0.326
GNG4	rs291353	1	233787521	-0.05153	0.07131	0.4703
GNG4	rs2774320	1	233823444	-0.0226	0.07021	0.7477
GNG4	rs2774339	1	233816201	-0.02691	0.07327	0.7136
GNG4	rs10926189	1	233827440	0.02194	0.07262	0.7627
GNG4	rs6674438	1	233805138	0.0009636	0.08607	0.9911
GNG4	rs4659946	1	233831120	-0.007353	0.06984	0.9162
GNG4	rs425581	1	233783963	0.05225	0.0737	0.4787
GNG4	rs488618	1	233795519	0.01281	0.0668	0.848
GNG5	rs17365723	1	84741607	0.1653	0.1179	0.1619
GNG5	rs3813605	1	84743535	0.0029	0.09016	0.9744
GNG7	rs765044	19	2511423	-0.01227	0.07218	0.8651
GNG7	rs2907335	19	2510932	-0.1654	0.1399	0.2377
GNG7	rs1029753	19	2527272	0.03507	0.07654	0.6471
GNG7	rs4334421	19	2531057	-0.05174	0.08034	0.5199
GNG7	rs12985186	19	2466874	0.00411	0.07117	0.954
GNG7	rs8113423	19	2493673	0.05609	0.06944	0.4197
GNG7	rs2110119	19	2619611	0.0757	0.07449	0.3101
GNG7	rs3936139	19	2538576	-0.02242	0.07533	0.7661
GNG7	rs759065	19	2597072	0.07157	0.08264	0.3869
GNG7	rs7258864	19	2463606	0.14	0.06733	0.03813
GNG7	rs3752174	19	2465565	0.04789	0.07881	0.5437
GNG7	rs7254861	19	2468875	-0.1016	0.1034	0.3265
GNG7	rs12975010	19	2516176	0.1357	0.0896	0.1307
GNG7	rs10416033	19	2520946	-0.06181	0.08866	0.486
GNG7	rs4807291	19	2475685	0.06168	0.07082	0.3843
GNG7	rs7257500	19	2570143	0.09677	0.1127	0.3912
GNG7	rs3764584	19	2471716	-0.02721	0.06946	0.6955
GNG7	rs11880582	19	2601034	0.09096	0.0698	0.1932
GNG7	rs8104096	19	2561822	-0.1463	0.07754	0.05992
GNG7	rs17755118	19	2465732	-0.02088	0.1103	0.8499
GNG7	rs2965208	19	2552811	-0.02271	0.07626	0.766
GNG7	rs1468703	19	2621293	0.08327	0.07558	0.2712
GNG7	rs10414848	19	2485518	0.02332	0.07173	0.7452
GNG7	rs12462317	19	2485581	0.04129	0.0748	0.5812
GNG7	rs6510696	19	2628012	0.09068	0.08382	0.28
GNG7	rs1860312	19	2524995	0.1527	0.09435	0.1064
GNG7	rs9630890	19	2600218	-0.01382	0.09038	0.8786
GNG7	rs2159917	19	2646707	-0.01249	0.07126	0.8609
GNG7	rs2873409	19	2559353	0.03999	0.06828	0.5584
GNG7	rs887030	19	2479705	-0.1614	0.07723	0.03726
GNG7	rs2058459	19	2614849	0.002593	0.07331	0.9718
GNG7	rs10411547	19	2568422	0.1773	0.1062	0.09595
GNG7	rs887270	19	2501852	0.00234	0.07102	0.9737
GNG7	rs10412559	19	2650585	0.05946	0.08277	0.4729
GNG7	rs1609707	19	2508610	-0.08548	0.08026	0.2875
GNG7	rs17755100	19	2463876	-0.1622	0.1	0.1057
GNG7	rs6510683	19	2498015	0.1385	0.1127	0.2198
GNG10	rs4979031	9	113463254	-0.02477	0.0809	0.7596
GNG10	rs3824469	9	113462214	0.3107	0.1656	0.06129
GNG10	rs4979032	9	113466796	-0.009243	0.07297	0.8993
GNG11	rs4262	7	93389364	0.07075	0.06915	0.3068
GNG11	rs17165909	7	93389542	0.01493	0.2225	0.9465
GNG11	rs17303650	7	93390211	0.0568	0.1575	0.7186
GNA14	rs10116050	9	79252094	0.01868	0.09616	0.846
GNA14	rs17063807	9	79420177	-0.04848	0.09597	0.6137
GNA14	rs1034014	9	79247814	-0.03456	0.1069	0.7466
GNA14	rs1036955	9	79247379	-0.03665	0.07186	0.6103
GNA14	rs2377917	9	79302205	0.02557	0.06848	0.7091
GNA14	rs1373254	9	79349830	0.0711	0.06794	0.2959
GNA14	rs1122838	9	79452920	-0.03323	0.1028	0.7466
GNA14	rs2440232	9	79382268	0.04228	0.07892	0.5924
GNA14	rs11145426	9	79249786	-0.04398	0.1113	0.6928
GNA14	rs11145448	9	79311842	-0.1251	0.08017	0.1195
GNA14	rs11145462	9	79332930	0.09453	0.06715	0.1599
GNA14	rs11145470	9	79342007	0.09545	0.07307	0.1921
GNA14	rs636562	9	79324225	0.09032	0.06887	0.1905
GNA14	rs17195438	9	79320366	0.007485	0.0782	0.9238
GNA14	rs13287484	9	79337655	0.1707	0.09703	0.07919
GNA14	rs1801258	9	79239118	-0.009489	0.0776	0.9027
GNA14	rs7035476	9	79359136	0.1418	0.1207	0.2408
GNA14	rs7864216	9	79438397	-0.04802	0.1214	0.6927
GNA14	rs10781448	9	79367374	-0.106	0.06938	0.1273
GNA14	rs7042448	9	79251462	0.02545	0.07153	0.7221
GNA14	rs3780296	9	79327254	0.05975	0.06977	0.3923
GNA14	rs1443864	9	79349685	0.0726	0.07319	0.3218
GNA14	rs1443868	9	79381239	-0.1231	0.06882	0.0744
GNA14	rs1147181	9	79400344	-0.1038	0.08021	0.1964
GNA14	rs1147182	9	79399424	0.007956	0.09039	0.9299
GNA14	rs1162211	9	79391121	-0.1445	0.08792	0.101
GNA14	rs994362	9	79276851	0.02235	0.06857	0.7447
GNA14	rs1547190	9	79264954	-0.01456	0.06916	0.8333
GNA14	rs2296781	9	79233876	-0.01106	0.0701	0.8747
GNA14	rs12339543	9	79420426	-0.01902	0.1259	0.88
GNA14	rs10781447	9	79367165	0.1137	0.06817	0.09608
GNA14	rs12352759	9	79230767	0.04253	0.08353	0.6109
GNA14	rs3780289	9	79260731	-0.01137	0.06766	0.8666
GNA14	rs7046214	9	79352390	-0.0112	0.09034	0.9014
GNA14	rs10869945	9	79357948	0.1001	0.06763	0.1394
GNA14	rs10869950	9	79446820	-0.0289	0.098	0.7682
GNA14	rs12683817	9	79240630	-0.04256	0.07394	0.5652
GNA14	rs3824405	9	79266262	0.1509	0.07498	0.04477
GNA14	rs2889774	9	79302033	-0.0191	0.07477	0.7985
GNA14	rs716080	9	79386431	0.1315	0.0714	0.06617
GNA14	rs17063627	9	79229478	0.09745	0.138	0.4806
GNA14	rs2184481	9	79409501	-0.07705	0.0803	0.3379
GNA14	rs4745641	9	79335332	-0.04721	0.08282	0.5689
GNA14	rs12352752	9	79260815	0.05949	0.09164	0.5166
GNA14	rs13288161	9	79426258	-0.04928	0.09485	0.6036
GNA14	rs1144434	9	79395768	-0.09081	0.06858	0.1861
GNA14	rs990001	9	79276545	-0.03864	0.1049	0.7129
GNA14	rs3780293	9	79266067	0.1398	0.0729	0.05576
GNA14	rs1144430	9	79398945	-0.1031	0.0802	0.1993
GNA14	rs961572	9	79375749	0.1131	0.07845	0.1502
GNA14	rs1953330	9	79411286	-0.02182	0.07268	0.7641
GNA14	rs7041488	9	79314630	-0.1706	0.07097	0.01668
GNA14	rs11145506	9	79454404	0.1854	0.2332	0.427
GNA14	rs2210755	9	79413643	0.1252	0.1308	0.339
GNA14	rs4745639	9	79255890	-0.08226	0.1061	0.4385
GNA14	rs1663112	9	79405784	-0.03122	0.07094	0.6601
GNA14	rs7874722	9	79370515	0.007213	0.1273	0.9548
GNA14	rs2225741	9	79413428	-0.1056	0.1567	0.5009
GNA14	rs990000	9	79276354	-0.04261	0.08617	0.6212
GNA13	rs11656396	17	60476538	0.2245	0.1222	0.06682
GNA13	rs12944877	17	60465716	0.1774	0.1092	0.1049
GNA13	rs3972219	17	60448995	-0.184	0.1557	0.2382
GNA13	rs8082708	17	60472762	0.2198	0.1219	0.07201
GNB5	rs2899485	15	50206777	0.08294	0.07246	0.253
GNB5	rs10220890	15	50239176	0.0677	0.0997	0.4975
GNB5	rs4219	15	50272316	0.2029	0.09475	0.03281
GNB5	rs12909184	15	50237909	0.04142	0.09176	0.6519
GNB5	rs3794545	15	50230366	0.2731	0.194	0.16
GNB5	rs12438743	15	50241390	0.03729	0.09162	0.6842
GNB5	rs12595160	15	50250777	0.01043	0.09831	0.9156
GNB5	rs4238384	15	50223626	0.01942	0.09259	0.8339
GNB5	rs4480744	15	50221916	0.06419	0.07296	0.3795
GNB5	rs1063902	15	50272242	0.08886	0.08236	0.2812
GNG2	rs10133203	14	51425137	-0.1626	0.06966	0.02008
GNG2	rs12889199	14	51416712	-0.04907	0.1691	0.7718
GNG2	rs3742539	14	51449937	0.143	0.1139	0.2102
GNG2	rs1032583	14	51502865	-0.08385	0.2702	0.7564
GNG2	rs10129965	14	51424154	0.09529	0.06859	0.1655
GNG2	rs12885784	14	51403953	0.07585	0.0723	0.2947
GNG2	rs17124680	14	51403992	0.04483	0.07523	0.5515
GNG2	rs17124753	14	51478130	0.05854	0.3175	0.8538
GNG2	rs11625611	14	51432893	0.1022	0.07019	0.1461
GNG2	rs12886319	14	51404164	0.1418	0.1009	0.1609
GNG2	rs7154419	14	51474973	0.2386	0.2909	0.4125
GNG2	rs10498440	14	51483323	0.0361	0.07092	0.611
GNG2	rs10150753	14	51417976	-0.1919	0.07126	0.007352
GNG2	rs1693198	14	51453764	-0.02315	0.2804	0.9342
GNG2	rs1253704	14	51469804	-0.06113	0.1374	0.6566
GNG2	rs17124656	14	51395835	-0.03364	0.07694	0.6622
GNG2	rs12436400	14	51410608	-0.1746	0.07053	0.01368
GNG2	rs1253698	14	51468024	0.1203	0.07452	0.1071
GNG2	rs7152036	14	51400974	-0.09206	0.06913	0.1837
GNG2	rs7143686	14	51469786	-0.2725	0.1864	0.1445
GNG2	rs1953862	14	51403839	0.09672	0.07293	0.1855
GNG2	rs12147761	14	51443103	-0.06618	0.07004	0.3453
GNG2	rs12878420	14	51406432	NA	NA	NA
GNG2	rs1057804	14	51503805	0.2101	0.137	0.1261
GNG2	rs8005555	14	51402868	0.2325	0.1142	0.04241
GNG2	rs1890698	14	51434458	0.09528	0.06969	0.1723
GNG2	rs4898725	14	51447489	0.06943	0.1061	0.5133
GNG2	rs17124780	14	51495256	0.02243	0.07173	0.7547
GNG2	rs4901170	14	51404339	-0.1344	0.06774	0.04795
GNG2	rs8008081	14	51486162	0.02942	0.07107	0.6792
GNG2	rs11622145	14	51482789	0.02454	0.07161	0.7321
GNG2	rs2236561	14	51487530	0.03346	0.07121	0.6387
GNG2	rs1953858	14	51438309	0.1745	0.1212	0.1509
GNG2	rs11157866	14	51441063	0.1579	0.1107	0.1547
GNG2	rs2357247	14	51414961	0.1134	0.07107	0.1112
GNG2	rs1253690	14	51452565	-0.03655	0.07116	0.6078
GNG2	rs1253660	14	51499855	-0.08093	0.2911	0.7811
GNG2	rs4898720	14	51402258	0.2325	0.1142	0.04241
GNG2	rs1253706	14	51470127	-0.08297	0.0722	0.2511
GNG2	rs8020243	14	51447770	-0.01665	0.1755	0.9245
GNG12	rs7542492	1	68003873	0.1237	0.169	0.4645
GNG12	rs652947	1	67984677	-0.0488	0.07653	0.524
GNG12	rs10493427	1	68054452	-0.2639	0.2173	0.2253
GNG12	rs2246675	1	68063534	-0.04193	0.07095	0.5548
GNG12	rs17531147	1	67959025	-0.1527	0.1128	0.1763
GNG12	rs12085997	1	67971678	0.1931	0.1522	0.205
GNG12	rs1949133	1	68015985	-0.006016	0.06803	0.9296
GNG12	rs12036392	1	68022940	0.01258	0.07199	0.8614
GNG12	rs1033106	1	68007665	-0.1849	0.1269	0.1459
GNG12	rs2000406	1	68051910	0.05912	0.08485	0.4864
GNG12	rs12121525	1	67995815	0.1122	0.144	0.4363
GNG12	rs1276303	1	68033366	-0.003629	0.07118	0.9594
GNG12	rs557986	1	67981534	0.009408	0.1017	0.9263
GNG12	rs12239301	1	68055759	-0.09129	0.1426	0.5224
GNG12	rs11209143	1	67962553	0.03271	0.07254	0.6523
GNG12	rs654513	1	67954303	-0.06246	0.07646	0.4145
GNG12	rs6671283	1	68055489	-0.09067	0.1903	0.6339
GNG12	rs2265921	1	68046368	-0.03093	0.07074	0.6621
GNG12	rs1276294	1	68025918	0.07487	0.1739	0.6671
GNG12	rs12091105	1	68051310	0.04325	0.0793	0.5858
GNG12	rs1276309	1	68035491	0.02577	0.07137	0.7182
GNG12	rs2802462	1	68020202	-0.006166	0.07397	0.9336
GNG12	rs12145172	1	67960263	0.06465	0.1526	0.672
GNG12	rs3766276	1	68012554	0.1106	0.1671	0.5084
GNG12	rs577305	1	68011443	0.06605	0.08212	0.4217
GNG12	rs3766265	1	67970740	0.08793	0.1273	0.49
GNG12	rs17474654	1	68049963	-0.09129	0.1426	0.5224
GNG12	rs3766270	1	67988012	NA	NA	NA
GNB4	rs11715227	3	180644438	0.03002	0.07459	0.6876
GNB4	rs13087067	3	180604702	0.03519	0.09189	0.7019
GNB4	rs12488540	3	180639341	0.04119	0.0818	0.6149
GNB4	rs2024497	3	180629865	-0.05499	0.0702	0.4339
GNB4	rs13074663	3	180608279	-0.003064	0.08264	0.9704
GNB4	rs2287208	3	180645010	0.05533	0.06793	0.4159
GNB4	rs10937003	3	180598074	0.02433	0.07413	0.7429
GNB4	rs4855074	3	180651156	-0.04488	0.1043	0.6673
GNB4	rs7618348	3	180627433	0.01335	0.06882	0.8463
