# Supplementary material for: Functional Gene Group Analysis Indicates No Role for Heterotrimeric G Proteins in Cognitive Ability
Source: PLoS One. 2014 Mar 13;9(3):e91690. doi: 10.1371/journal.pone.0091690 (PMC3953514; doi:10.1371/journal.pone.0091690)
Supplement: Table S9 — (CSV) [file pone.0091690.s009.csv]

Abbreviations: Chr, Chromosome; BP, base pair in HG18; Beta, Regression coefficient. The Beta their standard erros and and P-value were derived using the --assoc function in PLINK to analyze a quantitative trait. Age, sex and four mds components were controlled for by residualization as described in the methods section. P-values are uncorrected for multiple comparisons.
Gene	SNP	Chr	BP	Beta	Standard.error	P.value
GNA11	rs3746069	19	3065864	-0.03688	0.07829	0.6378
GNA11	rs308052	19	3055629	0.03047	0.0873	0.7272
GNA11	rs3786947	19	3065229	0.05099	0.0648	0.4317
GNA11	rs308033	19	3050982	0.05351	0.06507	0.4112
GNA11	rs2238625	19	3055652	0.01203	0.06376	0.8504
GNA11	rs308049	19	3067725	0.01254	0.06936	0.8566
GNA11	rs308054	19	3056987	-0.02084	0.06255	0.7392
GNA11	rs4806907	19	3044163	NA	NA	NA
GNA11	rs308039	19	3046927	0.02164	0.07837	0.7825
GNA12	rs2693566	7	2742570	0.0606	0.06363	0.3413
GNA12	rs798519	7	2743224	0.05918	0.0645	0.3593
GNA12	rs757788	7	2802959	-0.1406	0.09002	0.1189
GNA12	rs798500	7	2757211	-0.003681	0.06915	0.9576
GNA12	rs17132744	7	2841508	-0.129	0.08895	0.1476
GNA12	rs2266925	7	2829417	0.007466	0.07098	0.9163
GNA12	rs2266922	7	2791233	-0.05698	0.06253	0.3626
GNA12	rs2533888	7	2797609	0.05539	0.06251	0.376
GNA12	rs2283779	7	2781666	-0.05647	0.06277	0.3687
GNA12	rs798523	7	2742320	0.06171	0.06429	0.3376
GNA12	rs17193852	7	2774624	0.01105	0.09503	0.9074
GNA12	rs2255782	7	2807642	0.04656	0.06477	0.4725
GNA12	rs2266920	7	2741704	-0.1235	0.08812	0.1618
GNA12	rs1182185	7	2838759	0.01666	0.06943	0.8105
GNA12	rs798520	7	2743153	0.0606	0.06363	0.3413
GNA12	rs208354	7	2747389	0.167	0.09548	0.08095
GNA12	rs757787	7	2802881	0.05793	0.06274	0.3562
GNA12	rs11772125	7	2763780	-0.03373	0.1176	0.7743
GNA12	rs1713919	7	2831232	0.01588	0.06938	0.819
GNA12	rs1182188	7	2836511	0.01726	0.0694	0.8037
GNA12	rs2527686	7	2800939	0.05441	0.06214	0.3817
GNA12	rs208357	7	2741315	-0.02231	0.07133	0.7546
GNA12	rs208358	7	2740131	0.03256	0.07574	0.6675
GNA12	rs1182198	7	2829432	0.01777	0.06985	0.7993
GNA12	rs208346	7	2766212	0.01244	0.06323	0.8441
GNA12	rs2533883	7	2810288	0.05001	0.06454	0.4388
GNA12	rs1182190	7	2835917	-0.04992	0.0623	0.4234
GNA12	rs33932857	7	2742244	-0.0978	0.06581	0.1378
GNA12	rs1182174	7	2841946	0.02075	0.06961	0.7658
GNA12	rs1182181	7	2839773	0.02068	0.06943	0.7659
GNA12	rs1636264	7	2831112	0.01614	0.06896	0.815
GNA12	rs12484	7	2735152	0.006207	0.06121	0.9193
GNA12	rs2644274	7	2820906	-0.04553	0.06177	0.4614
GNA12	rs2255541	7	2809687	0.05001	0.06454	0.4388
GNA12	rs2644272	7	2822969	0.06261	0.06429	0.3306
GNA12	rs798524	7	2742291	0.06171	0.06429	0.3376
GNA12	rs7807978	7	2781161	-0.0563	0.06277	0.3702
GNA12	rs1636249	7	2850809	0.03035	0.06922	0.6613
GNA12	rs798532	7	2735390	-0.04399	0.06777	0.5166
GNA12	rs1636250	7	2850959	0.03064	0.06894	0.6568
GNA12	rs11761804	7	2759050	-0.1585	0.08874	0.0747
GNA12	rs208353	7	2748678	0.1139	0.1062	0.2841
GNA12	rs798486	7	2769563	0.02894	0.06932	0.6764
GNA12	rs1182179	7	2840174	0.01726	0.0694	0.8037
GNA12	rs798490	7	2768068	0.02514	0.06961	0.7182
GNA12	rs1182184	7	2838972	0.02075	0.06961	0.7658
GNA12	rs2527690	7	2820776	-0.05188	0.06221	0.4047
GNA12	rs6975733	7	2811174	0.01206	0.07597	0.8739
GNA12	rs1182197	7	2829815	0.005546	0.06349	0.9304
GNA12	rs2527688	7	2814022	0.05001	0.06454	0.4388
GNA12	rs9332401	7	2781260	-0.009338	0.07682	0.9033
GNA12	rs4722092	7	2813532	0.03645	0.09312	0.6956
GNA12	rs2258960	7	2793802	0.06628	0.06428	0.303
GNA12	rs2527687	7	2805011	-0.05488	0.06252	0.3804
GNA12	rs798497	7	2762483	0.02572	0.0689	0.7091
GNA12	rs2258709	7	2798891	0.05719	0.06248	0.3604
GNA12	rs798489	7	2768329	0.05608	0.07126	0.4317
GNA12	rs2644275	7	2820536	-0.04745	0.06229	0.4465
GNA12	rs1182189	7	2836048	0.02107	0.06969	0.7625
GNA12	rs4719676	7	2786729	0.003459	0.07468	0.9631
GNA12	rs757791	7	2833822	-0.03785	0.06216	0.5428
GNA12	rs3846992	7	2796769	0.06142	0.06362	0.3348
GNA12	rs4719683	7	2817983	0.01658	0.07614	0.8277
GNA15	rs12610831	19	3113072	-0.02777	0.07767	0.7209
GNA15	rs1637656	19	3113909	-0.005687	0.06759	0.933
GNA15	rs2074864	19	3106736	0.01987	0.06799	0.7702
GNA15	rs1465245	19	3087845	-0.04144	0.05944	0.486
GNA15	rs2238628	19	3103982	0.05251	0.1144	0.6466
GNA15	rs2074865	19	3106902	0.05922	0.1014	0.5596
GNA15	rs11880198	19	3110769	0.007273	0.08155	0.929
GNAI1	rs2523189	7	79614364	0.09824	0.06592	0.1368
GNAI1	rs6956455	7	79652863	0.02762	0.06631	0.6772
GNAI1	rs2523194	7	79634751	-0.1429	0.1206	0.2366
GNAI1	rs10272499	7	79667780	0.02821	0.06692	0.6735
GNAI1	rs17245731	7	79670569	0.03331	0.07902	0.6735
GNAI1	rs2886611	7	79681241	-0.0002228	0.07514	0.9976
GNAI1	rs12706644	7	79609963	0.1321	0.1481	0.3729
GNAI1	rs1468242	7	79636560	0.03109	0.06625	0.639
GNAI1	rs10274707	7	79618228	-0.06606	0.06182	0.2858
GNAI1	rs10238438	7	79679890	0.07924	0.07093	0.2644
GNAI1	rs6467043	7	79660339	-0.1751	0.1225	0.1535
GNAI1	rs11980616	7	79637549	0.03895	0.09762	0.6901
GNAI1	rs3801357	7	79678047	0.06479	0.1044	0.5353
GNAI1	rs17806203	7	79630542	0.07075	0.0895	0.4295
GNAI1	rs4512317	7	79655885	0.02267	0.06655	0.7335
GNAI1	rs10230368	7	79647920	0.07535	0.06843	0.2714
GNAI1	rs2428469	7	79603558	-0.02812	0.07003	0.6882
GNAI1	rs2714449	7	79629883	-0.004707	0.07664	0.9511
GNAI1	rs916905	7	79638283	-0.0839	0.06627	0.2061
GNAI1	rs9244	7	79685251	0.1202	0.1037	0.247
GNAI2	rs2236944	3	50267197	-0.1161	0.2002	0.5621
GNAI2	rs2282751	3	50266789	-0.01068	0.09396	0.9095
GNAI3	rs7355073	1	109931263	-0.04415	0.08223	0.5916
GNAI3	rs7537507	1	109932628	-0.02507	0.08239	0.761
GNAI3	rs541320	1	109933621	0.0154	0.07885	0.8453
GNAI3	rs518076	1	109910562	0.02912	0.1049	0.7814
GNAI3	rs2483920	1	109935295	0.03645	0.09634	0.7053
GNAI3	rs2301230	1	109937981	0.01576	0.06351	0.8041
GNAL	rs4635399	18	11719342	-0.07494	0.1187	0.5282
GNAL	rs16976642	18	11751127	-0.112	0.08452	0.1857
GNAL	rs1647553	18	11813394	0.007304	0.07988	0.9272
GNAL	rs1013459	18	11690534	0.2052	0.09604	0.03306
GNAL	rs10468681	18	11790066	-0.07281	0.07295	0.3187
GNAL	rs9947295	18	11749432	0.1216	0.1003	0.2262
GNAL	rs2113739	18	11751954	-0.02311	0.06718	0.731
GNAL	rs1647558	18	11815317	-0.02487	0.07357	0.7354
GNAL	rs3888795	18	11853899	0.01416	0.1171	0.9038
GNAL	rs3786306	18	11869825	0.0103	0.07371	0.889
GNAL	rs7227421	18	11739198	0.236	0.1756	0.1794
GNAL	rs8099153	18	11765522	0.02456	0.1207	0.8389
GNAL	rs11872939	18	11772521	0.0249	0.1206	0.8365
GNAL	rs7239624	18	11868535	-0.02102	0.07814	0.7881
GNAL	rs12607811	18	11835706	-0.05271	0.0828	0.5247
GNAL	rs12373386	18	11872206	-0.007986	0.06746	0.9058
GNAL	rs12454673	18	11807585	-0.001811	0.06123	0.9764
GNAL	rs10468679	18	11685676	-0.01715	0.1365	0.9001
GNAL	rs12457181	18	11693235	-0.01169	0.06518	0.8577
GNAL	rs8086766	18	11775174	0.06168	0.06933	0.3741
GNAL	rs8099016	18	11686064	0.1767	0.07338	0.01637
GNAL	rs8094039	18	11755356	0.0758	0.06494	0.2436
GNAL	rs12604626	18	11712048	-0.009479	0.06999	0.8923
GNAL	rs9946455	18	11863358	0.04187	0.1488	0.7786
GNAL	rs1364631	18	11717162	-0.01048	0.06936	0.88
GNAL	rs9303749	18	11792991	-0.07281	0.07295	0.3187
GNAL	rs787554	18	11852697	-0.07329	0.0768	0.3404
GNAL	rs662098	18	11869931	0.01479	0.06374	0.8166
GNAL	rs2848463	18	11860015	-0.05077	0.0799	0.5255
GNAL	rs1786573	18	11821761	0.01505	0.06923	0.828
GNAL	rs2866279	18	11747400	-0.009872	0.06941	0.887
GNAL	rs1477481	18	11778446	-0.1184	0.08612	0.1697
GNAL	rs9676233	18	11778534	-0.1495	0.1551	0.3356
GNAL	rs9962277	18	11789182	-0.05536	0.07936	0.4858
GNAO1	rs3790113	16	54942221	0.04684	0.06649	0.4815
GNAO1	rs1108657	16	54913322	-0.2007	0.08451	0.01795
GNAO1	rs899239	16	54878620	0.0371	0.06271	0.5544
GNAO1	rs3790116	16	54945545	-0.07738	0.08943	0.3872
GNAO1	rs2241954	16	54936479	-0.02039	0.06315	0.7469
GNAO1	rs2241952	16	54920226	-0.1113	0.06489	0.08693
GNAO1	rs1799917	16	54935249	0.04284	0.06609	0.5171
GNAO1	rs9923469	16	54847109	-0.0705	0.06935	0.3098
GNAO1	rs11644870	16	54814153	-0.08276	0.1087	0.447
GNAO1	rs7206796	16	54938778	0.1184	0.07857	0.1324
GNAO1	rs2398144	16	54910355	0.1139	0.06707	0.09
GNAO1	rs899236	16	54910406	0.105	0.07621	0.1688
GNAO1	rs899228	16	54944789	0.1096	0.07722	0.1566
GNAO1	rs1108656	16	54913275	-0.215	0.08032	0.007674
GNAO1	rs4783937	16	54934546	0.02551	0.06632	0.7007
GNAO1	rs899227	16	54944970	-0.09185	0.06523	0.1597
GNAO1	rs9937815	16	54888333	-0.07538	0.06494	0.2463
GNAO1	rs4783932	16	54832002	-0.05285	0.06272	0.3998
GNAO1	rs7201872	16	54874846	-0.1941	0.1966	0.3238
GNAO1	rs4784650	16	54864141	-0.07097	0.06651	0.2864
GNAO1	rs13338253	16	54929962	0.01861	0.06416	0.7719
GNAO1	rs16956168	16	54807275	0.009433	0.08812	0.9148
GNAO1	rs3790112	16	54938698	-0.03375	0.06721	0.6158
GNAO1	rs3790095	16	54886668	-0.01987	0.08854	0.8225
GNAO1	rs2617841	16	54930723	-0.005265	0.06992	0.94
GNAO1	rs8053370	16	54820407	-0.08276	0.1087	0.447
GNAO1	rs8043572	16	54880733	0.1582	0.1333	0.2359
GNAO1	rs2587888	16	54904973	0.03603	0.06395	0.5734
GNAO1	rs876619	16	54841035	-0.08276	0.1087	0.447
GNAO1	rs3790092	16	54875761	-0.02916	0.08838	0.7416
GNAO1	rs12600108	16	54865932	0.09665	0.06076	0.1123
GNAO1	rs922445	16	54899560	0.08644	0.08356	0.3014
GNAO1	rs2587885	16	54897597	-0.05601	0.0844	0.5072
GNAO1	rs2587891	16	54926666	-0.09446	0.06951	0.1747
GNAO1	rs1424006	16	54849860	0.08341	0.06356	0.1899
GNAO1	rs12930151	16	54930809	-0.008663	0.06501	0.894
GNAO1	rs17281761	16	54902878	0.0265	0.06127	0.6655
GNAO1	rs2587878	16	54872860	0.04209	0.06155	0.4944
GNAO1	rs17282194	16	54922856	-0.02927	0.06332	0.6441
GNAQ	rs10869979	9	79669989	-0.1414	0.06887	0.04058
GNAQ	rs10781468	9	79690225	-0.1231	0.07556	0.104
GNAQ	rs1030828	9	79595252	-0.1756	0.06785	0.00994
GNAQ	rs11145635	9	79769202	0.0139	0.09636	0.8853
GNAQ	rs1930543	9	79831364	0.03312	0.07025	0.6375
GNAQ	rs4744849	9	79545335	-0.03438	0.06364	0.5892
GNAQ	rs4744847	9	79544892	-0.1214	0.06982	0.08263
GNAQ	rs2296937	9	79696407	0.01295	0.0975	0.8944
GNAQ	rs3780305	9	79612003	-0.1018	0.07881	0.1972
GNAQ	rs17786782	9	79648583	-0.1692	0.1257	0.1788
GNAQ	rs10869973	9	79608156	-0.1686	0.06724	0.01247
GNAQ	rs11145603	9	79686588	-0.05536	0.08358	0.5081
GNAQ	rs1328533	9	79674282	-0.07315	0.06673	0.2735
GNAQ	rs11145626	9	79751091	-0.002667	0.09844	0.9784
GNAQ	rs7033572	9	79718577	-0.1221	0.07524	0.1053
GNAQ	rs2043636	9	79636546	-0.1745	0.06736	0.009838
GNAQ	rs17724988	9	79712917	0.08302	0.143	0.5619
GNAQ	rs1041583	9	79828110	-0.1243	0.07555	0.1006
GNAQ	rs7048503	9	79659381	-0.01522	0.09405	0.8715
GNAQ	rs3780297	9	79532422	-0.1452	0.2695	0.5902
GNAQ	rs10869977	9	79647096	-0.1256	0.06344	0.04825
GNAQ	rs1041584	9	79827985	0.03502	0.07052	0.6196
GNAQ	rs10869985	9	79706912	-0.136	0.06919	0.04983
GNAQ	rs11145589	9	79662751	-0.1266	0.07619	0.09723
GNAQ	rs7035689	9	79751492	0.06327	0.07489	0.3986
GNAQ	rs10869981	9	79679423	-0.1079	0.2607	0.6793
GNAQ	rs2839899	9	79540819	-0.1127	0.06942	0.1052
GNAQ	rs17064021	9	79806346	-0.1191	0.1501	0.4281
GNAQ	rs2026000	9	79524801	-0.09971	0.06866	0.147
GNAQ	rs1436450	9	79660701	-0.1422	0.06887	0.03938
GNAQ	rs10781471	9	79705276	-0.1283	0.06888	0.0632
GNAQ	rs6560613	9	79530207	-0.1053	0.1143	0.3573
GNAQ	rs4745672	9	79688048	0.08272	0.06227	0.1847
GNAQ	rs1328529	9	79599165	-0.1181	0.06318	0.0621
GNAQ	rs2209911	9	79677669	-0.1237	0.07757	0.1114
GNAQ	rs1887773	9	79618755	0.1118	0.1067	0.2954
GNAQ	rs1328531	9	79579741	-0.3082	0.1181	0.00933
GNAQ	rs17064005	9	79779580	0.02256	0.07021	0.7481
GNAQ	rs7020256	9	79715440	-0.1363	0.06897	0.04865
GNAQ	rs10747022	9	79561349	-0.1037	0.07736	0.1808
GNAQ	rs10869989	9	79742688	0.0658	0.07448	0.3774
GNAS	rs6070638	20	56877226	0.04061	0.08765	0.6433
GNAS	rs6026593	20	56912528	0.04611	0.1009	0.6477
GNAS	rs6064714	20	56847535	-0.05458	0.08354	0.5138
GNAS	rs3730168	20	56912334	0.04815	0.06636	0.4684
GNAS	rs6123832	20	56851466	0.07303	0.0664	0.2719
GNAS	rs6092704	20	56901873	-0.1139	0.1005	0.2577
GNAS	rs8125112	20	56864560	0.03454	0.08074	0.669
GNAS	rs4810147	20	56855022	0.07492	0.06199	0.2274
GNAS	rs6026567	20	56878310	-0.1644	0.06418	0.01071
GNAS	rs2057291	20	56905438	NA	NA	NA
GNAS	rs919197	20	56914328	-0.1503	0.05948	0.01179
GNAS	rs6026561	20	56860527	0.04964	0.06271	0.429
GNAZ	rs2267000	22	21785366	-0.05299	0.06246	0.3966
GNAZ	rs2283802	22	21784722	0.01687	0.07151	0.8136
GNAZ	rs4820537	22	21794810	0.01008	0.06161	0.8701
GNAZ	rs3788341	22	21747758	0.02318	0.06148	0.7063
GNAZ	rs2267005	22	21791723	-0.06545	0.06237	0.2945
GNAZ	rs2330338	22	21779955	-0.005645	0.07034	0.9361
GNAZ	rs3788343	22	21753247	-0.01678	0.07102	0.8133
GNAZ	rs9306383	22	21751058	-0.05654	0.06262	0.367
GNAZ	rs3788339	22	21747677	0.03746	0.1066	0.7253
GNAZ	rs3788337	22	21742017	0.08286	0.06734	0.2191
GNAZ	rs874138	22	21769530	0.008444	0.0717	0.9063
GNB1	rs16825336	1	1735586	0.07615	0.1181	0.5195
GNB1	rs2180311	1	1738594	-0.00627	0.06481	0.923
GNB1	rs6681938	1	1771080	-0.03011	0.06712	0.6539
GNB1	rs7525092	1	1799950	-0.007803	0.0696	0.9108
GNB1	rs4648592	1	1790894	-0.01124	0.06963	0.8718
GNB1	rs10907192	1	1782971	0.09098	0.145	0.5306
GNB3	rs5439	12	6819143	-0.1789	0.1091	0.1017
GNB3	rs5446	12	6826723	0.07909	0.06915	0.2533
GNB3	rs5442	12	6825125	0.09201	0.1134	0.4174
GNB3	rs4963517	12	6818061	-0.01625	0.06082	0.7894
GNB3	rs1129649	12	6818729	0.07543	0.06295	0.2314
GNB3	rs3759347	12	6817941	0.1005	0.06482	0.1216
GNB3	rs4963516	12	6818289	-0.0677	0.09585	0.4803
GNB3	rs5440	12	6819160	NA	NA	NA
GNG4	rs2481094	1	233799119	-0.06535	0.06416	0.3089
GNG4	rs10159416	1	233881130	-0.05891	0.0756	0.4361
GNG4	rs2841873	1	233810615	-0.07966	0.064	0.2138
GNG4	rs1891978	1	233875793	0.06979	0.06086	0.252
GNG4	rs6429207	1	233864957	-0.06834	0.06508	0.2942
GNG4	rs2841880	1	233805437	-0.05525	0.06392	0.3878
GNG4	rs11800419	1	233850983	0.024	0.2529	0.9244
GNG4	rs923942	1	233781652	0.0516	0.08362	0.5374
GNG4	rs508208	1	233794439	0.1094	0.06081	0.07267
GNG4	rs6429206	1	233857545	0.02917	0.0627	0.642
GNG4	rs17547995	1	233832785	-0.07263	0.06688	0.278
GNG4	rs10926264	1	233845760	0.2449	0.1357	0.07157
GNG4	rs291353	1	233787521	-0.01559	0.05993	0.7948
GNG4	rs2774320	1	233823444	-0.03848	0.06546	0.5569
GNG4	rs2774339	1	233816201	0.04327	0.06221	0.487
GNG4	rs10926189	1	233827440	0.03285	0.06381	0.6068
GNG4	rs6674438	1	233805138	0.0427	0.08227	0.604
GNG4	rs4659946	1	233831120	0.0408	0.06136	0.5064
GNG4	rs425581	1	233783963	-0.005203	0.06039	0.9314
GNG4	rs488618	1	233795519	-0.08574	0.06362	0.1784
GNG5	rs17365723	1	84741607	-0.2049	0.1084	0.05935
GNG5	rs3813605	1	84743535	-0.1015	0.08514	0.2338
GNG7	rs765044	19	2511423	-0.1049	0.06217	0.09221
GNG7	rs2907335	19	2510932	0.08222	0.137	0.5487
GNG7	rs1029753	19	2527272	0.05373	0.06725	0.4247
GNG7	rs4334421	19	2531057	-0.05539	0.07244	0.4448
GNG7	rs12985186	19	2466874	0.003964	0.06304	0.9499
GNG7	rs8113423	19	2493673	0.07002	0.0614	0.2547
GNG7	rs2110119	19	2619611	0.0879	0.0669	0.1895
GNG7	rs3936139	19	2538576	0.03995	0.06766	0.5551
GNG7	rs759065	19	2597072	0.08211	0.07725	0.2883
GNG7	rs7258864	19	2463606	-0.002353	0.0604	0.9689
GNG7	rs3752174	19	2465565	-0.01626	0.06915	0.8142
GNG7	rs7254861	19	2468875	-0.0558	0.09745	0.5671
GNG7	rs12975010	19	2516176	0.1294	0.07923	0.1029
GNG7	rs10416033	19	2520946	-0.02434	0.08132	0.7648
GNG7	rs4807291	19	2475685	0.0323	0.06569	0.6231
GNG7	rs7257500	19	2570143	-0.06692	0.1101	0.5437
GNG7	rs3764584	19	2471716	-0.02556	0.06575	0.6976
GNG7	rs11880582	19	2601034	0.08071	0.06296	0.2004
GNG7	rs8104096	19	2561822	-0.09453	0.07234	0.1919
GNG7	rs17755118	19	2465732	-0.04048	0.1017	0.6908
GNG7	rs2965208	19	2552811	-0.01293	0.0666	0.8461
GNG7	rs1468703	19	2621293	0.0989	0.06896	0.1522
GNG7	rs10414848	19	2485518	-0.0167	0.06283	0.7904
GNG7	rs12462317	19	2485581	0.03363	0.06743	0.6182
GNG7	rs6510696	19	2628012	0.1323	0.0742	0.07526
GNG7	rs1860312	19	2524995	0.1767	0.08641	0.04142
GNG7	rs9630890	19	2600218	0.09912	0.07832	0.2062
GNG7	rs2159917	19	2646707	0.0614	0.06532	0.3477
GNG7	rs2873409	19	2559353	-0.0469	0.06554	0.4746
GNG7	rs887030	19	2479705	-0.01554	0.0729	0.8313
GNG7	rs2058459	19	2614849	-0.03716	0.06218	0.5504
GNG7	rs10411547	19	2568422	0.1052	0.09815	0.2845
GNG7	rs887270	19	2501852	0.03278	0.06182	0.5962
GNG7	rs10412559	19	2650585	0.04063	0.07582	0.5923
GNG7	rs1609707	19	2508610	0.005555	0.08094	0.9453
GNG7	rs17755100	19	2463876	-0.125	0.09019	0.1663
GNG7	rs6510683	19	2498015	-0.03164	0.1097	0.7732
GNG10	rs4979031	9	113463254	-0.1057	0.07162	0.1407
GNG10	rs3824469	9	113462214	-0.05187	0.1602	0.7462
GNG10	rs4979032	9	113466796	0.0174	0.06873	0.8003
GNG11	rs4262	7	93389364	0.1145	0.06495	0.07845
GNG11	rs17165909	7	93389542	0.1407	0.1719	0.4133
GNG11	rs17303650	7	93390211	0.2157	0.1543	0.1628
GNA14	rs10116050	9	79252094	0.028	0.0906	0.7574
GNA14	rs17063807	9	79420177	NA	NA	NA
GNA14	rs1034014	9	79247814	-0.01833	0.09693	0.8501
GNA14	rs1036955	9	79247379	0.04631	0.06317	0.4638
GNA14	rs2377917	9	79302205	-0.04432	0.06413	0.4898
GNA14	rs1373254	9	79349830	0.01121	0.06408	0.8612
GNA14	rs1122838	9	79452920	0.05807	0.08771	0.5082
GNA14	rs2440232	9	79382268	0.01119	0.07103	0.8748
GNA14	rs11145426	9	79249786	0.0006975	0.1053	0.9947
GNA14	rs11145448	9	79311842	0.07689	0.07616	0.3132
GNA14	rs11145462	9	79332930	-0.02761	0.06305	0.6616
GNA14	rs11145470	9	79342007	0.02808	0.06761	0.6781
GNA14	rs636562	9	79324225	-0.03652	0.0662	0.5815
GNA14	rs17195438	9	79320366	0.001703	0.07486	0.9819
GNA14	rs13287484	9	79337655	0.04373	0.08811	0.6199
GNA14	rs1801258	9	79239118	-0.1008	0.06679	0.132
GNA14	rs7035476	9	79359136	-0.113	0.1065	0.2891
GNA14	rs7864216	9	79438397	0.1243	0.1032	0.2289
GNA14	rs10781448	9	79367374	-0.004856	0.06201	0.9376
GNA14	rs7042448	9	79251462	-0.02333	0.06575	0.7228
GNA14	rs3780296	9	79327254	0.04678	0.06313	0.459
GNA14	rs1443864	9	79349685	0.06147	0.06835	0.3689
GNA14	rs1443868	9	79381239	-0.0312	0.06179	0.6138
GNA14	rs1147181	9	79400344	0.0383	0.07326	0.6013
GNA14	rs1147182	9	79399424	-0.027	0.08784	0.7586
GNA14	rs1162211	9	79391121	0.02429	0.08068	0.7635
GNA14	rs994362	9	79276851	-0.04353	0.06336	0.4924
GNA14	rs1547190	9	79264954	0.1419	0.06127	0.02091
GNA14	rs2296781	9	79233876	0.08997	0.06445	0.1633
GNA14	rs12339543	9	79420426	-0.004767	0.106	0.9641
GNA14	rs10781447	9	79367165	-0.02208	0.06285	0.7255
GNA14	rs12352759	9	79230767	0.05094	0.08084	0.5289
GNA14	rs3780289	9	79260731	0.06309	0.06216	0.3106
GNA14	rs7046214	9	79352390	-0.03567	0.08119	0.6606
GNA14	rs10869945	9	79357948	0.0001845	0.0638	0.9977
GNA14	rs10869950	9	79446820	0.1029	0.08788	0.2422
GNA14	rs12683817	9	79240630	0.09703	0.06561	0.1398
GNA14	rs3824405	9	79266262	-0.05299	0.07195	0.4618
GNA14	rs2889774	9	79302033	0.07054	0.06864	0.3046
GNA14	rs716080	9	79386431	0.02225	0.06344	0.7259
GNA14	rs17063627	9	79229478	0.03693	0.1256	0.7688
GNA14	rs2184481	9	79409501	0.005303	0.07495	0.9436
GNA14	rs4745641	9	79335332	0.02087	0.07704	0.7866
GNA14	rs12352752	9	79260815	-0.04418	0.08909	0.6201
GNA14	rs13288161	9	79426258	0.04476	0.08415	0.595
GNA14	rs1144434	9	79395768	0.03026	0.06544	0.6439
GNA14	rs990001	9	79276545	-0.07907	0.09845	0.4223
GNA14	rs3780293	9	79266067	-0.1049	0.06938	0.1312
GNA14	rs1144430	9	79398945	0.02844	0.0732	0.6978
GNA14	rs961572	9	79375749	0.02096	0.07087	0.7676
GNA14	rs1953330	9	79411286	-0.02191	0.06519	0.737
GNA14	rs7041488	9	79314630	-0.01261	0.06304	0.8415
GNA14	rs11145506	9	79454404	-0.08201	0.2527	0.7457
GNA14	rs2210755	9	79413643	0.005203	0.1097	0.9622
GNA14	rs4745639	9	79255890	0.05651	0.09499	0.5521
GNA14	rs1663112	9	79405784	0.02628	0.06618	0.6915
GNA14	rs7874722	9	79370515	0.07318	0.1155	0.5266
GNA14	rs2225741	9	79413428	-0.0006853	0.1462	0.9963
GNA14	rs990000	9	79276354	-0.02796	0.07885	0.723
GNA13	rs11656396	17	60476538	0.08764	0.1106	0.4283
GNA13	rs12944877	17	60465716	0.07667	0.1044	0.463
GNA13	rs3972219	17	60448995	-0.1571	0.1478	0.2882
GNA13	rs8082708	17	60472762	0.08347	0.1111	0.453
GNB5	rs2899485	15	50206777	0.05222	0.06508	0.4227
GNB5	rs10220890	15	50239176	0.03939	0.09596	0.6817
GNB5	rs4219	15	50272316	0.138	0.09153	0.1322
GNB5	rs12909184	15	50237909	0.1047	0.07713	0.1753
GNB5	rs3794545	15	50230366	-0.1165	0.1967	0.554
GNB5	rs12438743	15	50241390	0.1047	0.07713	0.1753
GNB5	rs12595160	15	50250777	0.08477	0.08093	0.2954
GNB5	rs4238384	15	50223626	0.04528	0.07773	0.5604
GNB5	rs4480744	15	50221916	0.08784	0.0645	0.1739
GNB5	rs1063902	15	50272242	0.05475	0.07267	0.4516
GNG2	rs10133203	14	51425137	0.05826	0.06477	0.3688
GNG2	rs12889199	14	51416712	0.2735	0.1315	0.038
GNG2	rs3742539	14	51449937	0.04156	0.1173	0.7232
GNG2	rs1032583	14	51502865	-0.1661	0.2325	0.4752
GNG2	rs10129965	14	51424154	0.04352	0.06228	0.485
GNG2	rs12885784	14	51403953	-0.1038	0.06398	0.1055
GNG2	rs17124680	14	51403992	-0.07948	0.06709	0.2367
GNG2	rs17124753	14	51478130	0.2502	0.2796	0.3712
GNG2	rs11625611	14	51432893	-0.0344	0.06133	0.5751
GNG2	rs12886319	14	51404164	-0.1481	0.09372	0.1148
GNG2	rs7154419	14	51474973	0.1745	0.2386	0.4649
GNG2	rs10498440	14	51483323	0.01389	0.06343	0.8267
GNG2	rs10150753	14	51417976	0.1189	0.05995	0.04782
GNG2	rs1693198	14	51453764	0.426	0.2519	0.09146
GNG2	rs1253704	14	51469804	0.1184	0.1189	0.3196
GNG2	rs17124656	14	51395835	-0.08558	0.0716	0.2325
GNG2	rs12436400	14	51410608	0.1276	0.06047	0.03535
GNG2	rs1253698	14	51468024	-0.078	0.06297	0.216
GNG2	rs7152036	14	51400974	0.03914	0.06104	0.5216
GNG2	rs7143686	14	51469786	0.0818	0.1843	0.6574
GNG2	rs1953862	14	51403839	-0.06545	0.06436	0.3096
GNG2	rs12147761	14	51443103	0.02049	0.06163	0.7397
GNG2	rs12878420	14	51406432	0.1222	0.06084	0.0452
GNG2	rs1057804	14	51503805	0.05927	0.1193	0.6197
GNG2	rs8005555	14	51402868	0.02019	0.1097	0.8541
GNG2	rs1890698	14	51434458	-0.03057	0.06115	0.6173
GNG2	rs4898725	14	51447489	0.1256	0.1043	0.229
GNG2	rs17124780	14	51495256	0.0004297	0.06451	0.9947
GNG2	rs4901170	14	51404339	0.04839	0.06359	0.4471
GNG2	rs8008081	14	51486162	0.001785	0.06372	0.9777
GNG2	rs11622145	14	51482789	-0.008004	0.06462	0.9015
GNG2	rs2236561	14	51487530	0.005613	0.06377	0.9299
GNG2	rs1953858	14	51438309	-0.1641	0.1163	0.1591
GNG2	rs11157866	14	51441063	-0.1227	0.102	0.2292
GNG2	rs2357247	14	51414961	-0.08252	0.06106	0.1772
GNG2	rs1253690	14	51452565	0.03849	0.06445	0.5507
GNG2	rs1253660	14	51499855	0.09321	0.2387	0.6964
GNG2	rs4898720	14	51402258	0.02019	0.1097	0.8541
GNG2	rs1253706	14	51470127	0.01176	0.0653	0.8571
GNG2	rs8020243	14	51447770	0.2209	0.1318	0.09438
GNG12	rs7542492	1	68003873	-0.06635	0.1165	0.5693
GNG12	rs652947	1	67984677	0.01507	0.06902	0.8273
GNG12	rs10493427	1	68054452	-0.1463	0.1289	0.257
GNG12	rs2246675	1	68063534	0.06382	0.0654	0.3296
GNG12	rs17531147	1	67959025	0.09697	0.09717	0.3188
GNG12	rs12085997	1	67971678	-0.07648	0.1144	0.5041
GNG12	rs1949133	1	68015985	-0.0206	0.06345	0.7456
GNG12	rs12036392	1	68022940	0.01936	0.06516	0.7665
GNG12	rs1033106	1	68007665	-0.1098	0.08665	0.2056
GNG12	rs2000406	1	68051910	0.01169	0.07518	0.8765
GNG12	rs12121525	1	67995815	-0.06687	0.1261	0.596
GNG12	rs1276303	1	68033366	-0.009038	0.0655	0.8903
GNG12	rs557986	1	67981534	0.09807	0.09196	0.2867
GNG12	rs12239301	1	68055759	-0.1436	0.0965	0.1372
GNG12	rs11209143	1	67962553	-0.02292	0.06323	0.7171
GNG12	rs654513	1	67954303	0.01507	0.06902	0.8273
GNG12	rs6671283	1	68055489	-0.06673	0.204	0.7437
GNG12	rs2265921	1	68046368	0.07857	0.06599	0.2343
GNG12	rs1276294	1	68025918	-0.001163	0.1183	0.9922
GNG12	rs12091105	1	68051310	0.002467	0.07282	0.973
GNG12	rs1276309	1	68035491	-0.01436	0.06672	0.8297
GNG12	rs2802462	1	68020202	0.007584	0.06575	0.9082
GNG12	rs12145172	1	67960263	-0.1039	0.1345	0.44
GNG12	rs3766276	1	68012554	NA	NA	NA
GNG12	rs577305	1	68011443	0.1005	0.07699	0.1923
GNG12	rs3766265	1	67970740	-0.04799	0.1182	0.6849
GNG12	rs17474654	1	68049963	-0.1436	0.0965	0.1372
GNG12	rs3766270	1	67988012	-0.05298	0.08654	0.5407
GNB4	rs11715227	3	180644438	0.04189	0.07133	0.5573
GNB4	rs13087067	3	180604702	-0.106	0.08346	0.2047
GNB4	rs12488540	3	180639341	-0.02648	0.07571	0.7267
GNB4	rs2024497	3	180629865	-0.0805	0.06373	0.2071
GNB4	rs13074663	3	180608279	-0.02169	0.07516	0.773
GNB4	rs2287208	3	180645010	0.02305	0.06243	0.7122
GNB4	rs10937003	3	180598074	0.02801	0.06955	0.6874
GNB4	rs4855074	3	180651156	0.06808	0.0918	0.4586
GNB4	rs7618348	3	180627433	0.0169	0.06217	0.7859
