# Supplementary material for: Functional Gene Group Analysis Indicates No Role for Heterotrimeric G Proteins in Cognitive Ability
Source: PLoS One. 2014 Mar 13;9(3):e91690. doi: 10.1371/journal.pone.0091690 (PMC3953514; doi:10.1371/journal.pone.0091690)
Supplement: Table S10 — (CSV) [file pone.0091690.s010.csv]

Abbreviations: Chr, Chromosome; BP, base pair in HG18; Beta, Regression coefficient. The Beta their standard erros and and P-value were derived using the --assoc function in PLINK to analyze a quantitative trait. Age, sex and four mds components were controlled for by residualization as described in the methods section. P-values are uncorrected for multiple comparisons.
Gene	SNP	Chr	BP	Beta	Standard.error	P.value
GNA11	rs3746069	19	3065864	-0.01524	0.05334	0.7751
GNA11	rs308052	19	3055629	0.1038	0.06302	0.09974
GNA11	rs3786947	19	3065229	-0.01768	0.04724	0.7083
GNA11	rs308033	19	3050982	0.0609	0.05037	0.227
GNA11	rs2238625	19	3055652	0.02314	0.0469	0.6218
GNA11	rs308049	19	3067725	1.70E-05	0.04994	0.9997
GNA11	rs308054	19	3056987	-0.07002	0.04536	0.123
GNA11	rs4806907	19	3044163	NA	NA	NA
GNA11	rs308039	19	3046927	0.1071	0.05587	0.05553
GNA12	rs2693566	7	2742570	0.006628	0.04675	0.8873
GNA12	rs798519	7	2743224	0.003448	0.0468	0.9413
GNA12	rs757788	7	2802959	0.06564	0.06905	0.3421
GNA12	rs798500	7	2757211	-0.001485	0.04843	0.9755
GNA12	rs17132744	7	2841508	0.05216	0.06767	0.4411
GNA12	rs2266925	7	2829417	-0.0387	0.0506	0.4446
GNA12	rs2266922	7	2791233	0.03471	0.04523	0.443
GNA12	rs2533888	7	2797609	-0.03554	0.04527	0.4326
GNA12	rs2283779	7	2781666	0.02576	0.04543	0.5708
GNA12	rs798523	7	2742320	0.00461	0.04684	0.9216
GNA12	rs17193852	7	2774624	0.09188	0.06751	0.1738
GNA12	rs2255782	7	2807642	-0.00209	0.04719	0.9647
GNA12	rs2266920	7	2741704	0.05116	0.06184	0.4083
GNA12	rs1182185	7	2838759	0.01384	0.04886	0.7771
GNA12	rs798520	7	2743153	0.01161	0.04664	0.8035
GNA12	rs208354	7	2747389	-0.09862	0.06489	0.1289
GNA12	rs757787	7	2802881	-0.04593	0.04519	0.3097
GNA12	rs11772125	7	2763780	-0.1224	0.08397	0.1453
GNA12	rs1713919	7	2831232	0.0075	0.04881	0.8779
GNA12	rs1182188	7	2836511	0.01403	0.04883	0.7739
GNA12	rs2527686	7	2800939	-0.03651	0.04514	0.4188
GNA12	rs208357	7	2741315	0.08181	0.05256	0.1199
GNA12	rs208358	7	2740131	0.06685	0.05616	0.2342
GNA12	rs1182198	7	2829432	0.02104	0.04963	0.6717
GNA12	rs208346	7	2766212	0.02653	0.04578	0.5624
GNA12	rs2533883	7	2810288	-0.002067	0.04719	0.9651
GNA12	rs1182190	7	2835917	0.04308	0.04507	0.3394
GNA12	rs33932857	7	2742244	-0.01177	0.04874	0.8093
GNA12	rs1182174	7	2841946	0.009019	0.04921	0.8546
GNA12	rs1182181	7	2839773	0.01209	0.0488	0.8044
GNA12	rs1636264	7	2831112	0.01697	0.04831	0.7255
GNA12	rs12484	7	2735152	0.004829	0.04589	0.9162
GNA12	rs2644274	7	2820906	0.02842	0.04546	0.5319
GNA12	rs2255541	7	2809687	1.28E-05	0.04722	0.9998
GNA12	rs2644272	7	2822969	0.006298	0.04712	0.8937
GNA12	rs798524	7	2742291	0.0005312	0.04677	0.9909
GNA12	rs7807978	7	2781161	0.03391	0.0454	0.4553
GNA12	rs1636249	7	2850809	0.007639	0.04921	0.8767
GNA12	rs798532	7	2735390	0.00836	0.04895	0.8644
GNA12	rs1636250	7	2850959	0.007982	0.04878	0.8701
GNA12	rs11761804	7	2759050	0.07359	0.06918	0.2877
GNA12	rs208353	7	2748678	0.09309	0.08686	0.2841
GNA12	rs798486	7	2769563	-0.007078	0.04889	0.8849
GNA12	rs1182179	7	2840174	0.01403	0.04883	0.7739
GNA12	rs798490	7	2768068	-0.008749	0.04894	0.8581
GNA12	rs1182184	7	2838972	0.009019	0.04921	0.8546
GNA12	rs2527690	7	2820776	0.02997	0.0455	0.5103
GNA12	rs6975733	7	2811174	-0.04887	0.05528	0.3769
GNA12	rs1182197	7	2829815	-0.02265	0.04548	0.6186
GNA12	rs2527688	7	2814022	-0.002067	0.04719	0.9651
GNA12	rs9332401	7	2781260	-0.05727	0.05644	0.3105
GNA12	rs4722092	7	2813532	0.006148	0.06612	0.9259
GNA12	rs2258960	7	2793802	-0.0007009	0.04692	0.9881
GNA12	rs2527687	7	2805011	0.02858	0.04511	0.5265
GNA12	rs798497	7	2762483	-0.002983	0.04833	0.9508
GNA12	rs2258709	7	2798891	-0.03664	0.04537	0.4195
GNA12	rs798489	7	2768329	0.05036	0.04969	0.3111
GNA12	rs2644275	7	2820536	0.0287	0.04545	0.528
GNA12	rs1182189	7	2836048	0.008236	0.0492	0.8671
GNA12	rs4719676	7	2786729	-0.0693	0.05555	0.2125
GNA12	rs757791	7	2833822	0.02602	0.04521	0.565
GNA12	rs3846992	7	2796769	0.001875	0.04672	0.968
GNA12	rs4719683	7	2817983	-0.04592	0.05547	0.408
GNA15	rs12610831	19	3113072	-0.01791	0.05571	0.7478
GNA15	rs1637656	19	3113909	0.04607	0.05097	0.3662
GNA15	rs2074864	19	3106736	0.0148	0.05059	0.7699
GNA15	rs1465245	19	3087845	0.06038	0.04599	0.1895
GNA15	rs2238628	19	3103982	-0.1439	0.08511	0.09124
GNA15	rs2074865	19	3106902	-0.09807	0.07349	0.1823
GNA15	rs11880198	19	3110769	0.1128	0.05914	0.0567
GNAI1	rs2523189	7	79614364	-0.0187	0.0479	0.6963
GNAI1	rs6956455	7	79652863	0.04304	0.04543	0.3437
GNAI1	rs2523194	7	79634751	-0.05023	0.0812	0.5363
GNAI1	rs10272499	7	79667780	0.02203	0.04651	0.6358
GNAI1	rs17245731	7	79670569	-0.01766	0.05285	0.7383
GNAI1	rs2886611	7	79681241	0.02683	0.05423	0.6209
GNAI1	rs12706644	7	79609963	0.09326	0.1111	0.4014
GNAI1	rs1468242	7	79636560	0.03654	0.04576	0.4248
GNAI1	rs10274707	7	79618228	0.02835	0.04573	0.5355
GNAI1	rs10238438	7	79679890	0.00666	0.05161	0.8973
GNAI1	rs6467043	7	79660339	-0.04081	0.08229	0.6201
GNAI1	rs11980616	7	79637549	0.09218	0.07411	0.2138
GNAI1	rs3801357	7	79678047	-0.06324	0.07322	0.3879
GNAI1	rs17806203	7	79630542	0.005668	0.06243	0.9277
GNAI1	rs4512317	7	79655885	0.02545	0.04606	0.5807
GNAI1	rs10230368	7	79647920	0.05791	0.04787	0.2266
GNAI1	rs2428469	7	79603558	0.02701	0.04987	0.5882
GNAI1	rs2714449	7	79629883	0.0536	0.05326	0.3144
GNAI1	rs916905	7	79638283	-0.00897	0.04798	0.8518
GNAI1	rs9244	7	79685251	-0.02737	0.07234	0.7053
GNAI2	rs2236944	3	50267197	-0.1307	0.1348	0.3322
GNAI2	rs2282751	3	50266789	-0.04992	0.06752	0.4599
GNAI3	rs7355073	1	109931263	-0.02985	0.05505	0.5877
GNAI3	rs7537507	1	109932628	-0.01919	0.05518	0.7281
GNAI3	rs541320	1	109933621	0.05505	0.05525	0.3193
GNAI3	rs518076	1	109910562	0.08722	0.07135	0.2218
GNAI3	rs2483920	1	109935295	0.005981	0.06842	0.9304
GNAI3	rs2301230	1	109937981	-0.03841	0.04379	0.3805
GNAL	rs4635399	18	11719342	0.0594	0.0954	0.5336
GNAL	rs16976642	18	11751127	-0.01105	0.05927	0.8522
GNAL	rs1647553	18	11813394	0.06097	0.06011	0.3107
GNAL	rs1013459	18	11690534	-0.02407	0.06969	0.7298
GNAL	rs10468681	18	11790066	0.07334	0.05434	0.1774
GNAL	rs9947295	18	11749432	0.0427	0.06987	0.5413
GNAL	rs2113739	18	11751954	0.04637	0.04915	0.3457
GNAL	rs1647558	18	11815317	0.07405	0.05519	0.18
GNAL	rs3888795	18	11853899	0.008545	0.08597	0.9209
GNAL	rs3786306	18	11869825	-0.02023	0.05559	0.716
GNAL	rs7227421	18	11739198	0.05559	0.113	0.6228
GNAL	rs8099153	18	11765522	0.06645	0.0856	0.4377
GNAL	rs11872939	18	11772521	0.06612	0.08554	0.4398
GNAL	rs7239624	18	11868535	0.005727	0.05552	0.9179
GNAL	rs12607811	18	11835706	0.0644	0.06304	0.3072
GNAL	rs12373386	18	11872206	-0.0226	0.0505	0.6546
GNAL	rs12454673	18	11807585	-0.0276	0.04511	0.5408
GNAL	rs10468679	18	11685676	0.01593	0.1016	0.8755
GNAL	rs12457181	18	11693235	0.07028	0.04513	0.1197
GNAL	rs8086766	18	11775174	0.03054	0.05023	0.5433
GNAL	rs8099016	18	11686064	0.04683	0.05422	0.3879
GNAL	rs8094039	18	11755356	0.006458	0.04846	0.894
GNAL	rs12604626	18	11712048	0.05715	0.04935	0.2471
GNAL	rs9946455	18	11863358	0.02885	0.1045	0.7825
GNAL	rs1364631	18	11717162	0.08519	0.05132	0.09725
GNAL	rs9303749	18	11792991	0.0738	0.05436	0.1749
GNAL	rs787554	18	11852697	-0.01268	0.05374	0.8136
GNAL	rs662098	18	11869931	-0.01987	0.04434	0.6541
GNAL	rs2848463	18	11860015	-0.02151	0.05718	0.7068
GNAL	rs1786573	18	11821761	0.07576	0.04967	0.1275
GNAL	rs2866279	18	11747400	0.06182	0.04987	0.2154
GNAL	rs1477481	18	11778446	0.05208	0.0634	0.4116
GNAL	rs9676233	18	11778534	0.066	0.1137	0.5615
GNAL	rs9962277	18	11789182	0.0603	0.0588	0.3054
GNAO1	rs3790113	16	54942221	0.06476	0.04812	0.1787
GNAO1	rs1108657	16	54913322	-0.09675	0.0656	0.1405
GNAO1	rs899239	16	54878620	0.03815	0.04752	0.4223
GNAO1	rs3790116	16	54945545	-0.02777	0.06402	0.6646
GNAO1	rs2241954	16	54936479	-0.05461	0.04527	0.228
GNAO1	rs2241952	16	54920226	0.0216	0.0478	0.6514
GNAO1	rs1799917	16	54935249	-0.0422	0.04618	0.361
GNAO1	rs9923469	16	54847109	-0.01917	0.04728	0.6853
GNAO1	rs11644870	16	54814153	0.1049	0.08	0.19
GNAO1	rs7206796	16	54938778	0.1159	0.05965	0.05224
GNAO1	rs2398144	16	54910355	0.06137	0.04581	0.1807
GNAO1	rs899236	16	54910406	0.009483	0.05424	0.8612
GNAO1	rs899228	16	54944789	0.1383	0.05682	0.01508
GNAO1	rs1108656	16	54913275	-0.04529	0.06066	0.4555
GNAO1	rs4783937	16	54934546	-0.01851	0.0457	0.6855
GNAO1	rs899227	16	54944970	-0.01052	0.04551	0.8172
GNAO1	rs9937815	16	54888333	-0.02569	0.0456	0.5733
GNAO1	rs4783932	16	54832002	-0.08993	0.04414	0.04188
GNAO1	rs7201872	16	54874846	0.1362	0.1447	0.3468
GNAO1	rs4784650	16	54864141	-0.0111	0.04549	0.8073
GNAO1	rs13338253	16	54929962	0.07467	0.04542	0.1005
GNAO1	rs16956168	16	54807275	-0.1158	0.05976	0.05289
GNAO1	rs3790112	16	54938698	0.04699	0.04828	0.3306
GNAO1	rs3790095	16	54886668	-0.1184	0.06179	0.05569
GNAO1	rs2617841	16	54930723	0.01289	0.05298	0.8079
GNAO1	rs8053370	16	54820407	0.1049	0.08	0.19
GNAO1	rs8043572	16	54880733	0.07991	0.09629	0.4068
GNAO1	rs2587888	16	54904973	0.02858	0.04443	0.5202
GNAO1	rs876619	16	54841035	0.1082	0.08017	0.1775
GNAO1	rs3790092	16	54875761	-0.1214	0.06069	0.0458
GNAO1	rs12600108	16	54865932	0.05993	0.04456	0.1789
GNAO1	rs922445	16	54899560	-0.03392	0.0591	0.5661
GNAO1	rs2587885	16	54897597	-0.08491	0.06001	0.1574
GNAO1	rs2587891	16	54926666	-0.01082	0.05247	0.8367
GNAO1	rs1424006	16	54849860	0.05448	0.04558	0.2323
GNAO1	rs12930151	16	54930809	-0.007944	0.04581	0.8624
GNAO1	rs17281761	16	54902878	-0.02102	0.0446	0.6375
GNAO1	rs2587878	16	54872860	0.06817	0.04614	0.1399
GNAO1	rs17282194	16	54922856	-0.02089	0.04492	0.642
GNAQ	rs10869979	9	79669989	-0.02915	0.04877	0.5501
GNAQ	rs10781468	9	79690225	0.006276	0.05165	0.9033
GNAQ	rs1030828	9	79595252	0.03067	0.04795	0.5226
GNAQ	rs11145635	9	79769202	0.09368	0.07347	0.2025
GNAQ	rs1930543	9	79831364	0.02519	0.04992	0.614
GNAQ	rs4744849	9	79545335	0.04063	0.04499	0.3667
GNAQ	rs4744847	9	79544892	0.02289	0.04981	0.6459
GNAQ	rs2296937	9	79696407	0.07947	0.07298	0.2764
GNAQ	rs3780305	9	79612003	0.02962	0.05337	0.579
GNAQ	rs17786782	9	79648583	-0.1139	0.09123	0.2122
GNAQ	rs10869973	9	79608156	0.01511	0.04798	0.753
GNAQ	rs11145603	9	79686588	0.03788	0.05963	0.5255
GNAQ	rs1328533	9	79674282	0.005552	0.04646	0.9049
GNAQ	rs11145626	9	79751091	0.119	0.07349	0.1058
GNAQ	rs7033572	9	79718577	0.01445	0.05139	0.7787
GNAQ	rs2043636	9	79636546	0.02312	0.04791	0.6296
GNAQ	rs17724988	9	79712917	-0.05847	0.09295	0.5295
GNAQ	rs1041583	9	79828110	0.01035	0.05196	0.8421
GNAQ	rs7048503	9	79659381	0.01955	0.07125	0.7839
GNAQ	rs3780297	9	79532422	-0.02734	0.215	0.8989
GNAQ	rs10869977	9	79647096	0.003528	0.04526	0.9379
GNAQ	rs1041584	9	79827985	0.02747	0.04991	0.5822
GNAQ	rs10869985	9	79706912	-0.0222	0.04829	0.6457
GNAQ	rs11145589	9	79662751	0.005974	0.05233	0.9091
GNAQ	rs7035689	9	79751492	0.06787	0.05511	0.2184
GNAQ	rs10869981	9	79679423	-0.02674	0.215	0.9011
GNAQ	rs2839899	9	79540819	0.02037	0.04985	0.683
GNAQ	rs17064021	9	79806346	-0.115	0.098	0.2408
GNAQ	rs2026000	9	79524801	0.03872	0.04905	0.43
GNAQ	rs1436450	9	79660701	-0.02096	0.04894	0.6685
GNAQ	rs10781471	9	79705276	-0.02282	0.04842	0.6376
GNAQ	rs6560613	9	79530207	-0.07943	0.07758	0.3061
GNAQ	rs4745672	9	79688048	-0.02583	0.04462	0.5628
GNAQ	rs1328529	9	79599165	0.01892	0.04572	0.679
GNAQ	rs2209911	9	79677669	0.01378	0.05271	0.7939
GNAQ	rs1887773	9	79618755	-0.01275	0.08114	0.8752
GNAQ	rs1328531	9	79579741	-0.0415	0.08119	0.6093
GNAQ	rs17064005	9	79779580	0.02684	0.05025	0.5934
GNAQ	rs7020256	9	79715440	-0.02223	0.04843	0.6463
GNAQ	rs10747022	9	79561349	0.05534	0.0539	0.3049
GNAQ	rs10869989	9	79742688	0.06316	0.05509	0.2519
GNAS	rs6070638	20	56877226	0.0586	0.06253	0.3489
GNAS	rs6026593	20	56912528	-0.03209	0.0691	0.6425
GNAS	rs6064714	20	56847535	0.01873	0.05766	0.7454
GNAS	rs3730168	20	56912334	-0.03355	0.04727	0.4781
GNAS	rs6123832	20	56851466	-0.0194	0.04604	0.6736
GNAS	rs6092704	20	56901873	-0.09927	0.07665	0.1956
GNAS	rs8125112	20	56864560	0.07631	0.05777	0.1868
GNAS	rs4810147	20	56855022	-0.01966	0.04361	0.6522
GNAS	rs6026567	20	56878310	-0.04779	0.04556	0.2945
GNAS	rs2057291	20	56905438	NA	NA	NA
GNAS	rs919197	20	56914328	0.03651	0.04548	0.4223
GNAS	rs6026561	20	56860527	0.05122	0.0468	0.274
GNAZ	rs2267000	22	21785366	0.03675	0.04477	0.4119
GNAZ	rs2283802	22	21784722	-0.1109	0.05118	0.03044
GNAZ	rs4820537	22	21794810	-0.03287	0.04356	0.4507
GNAZ	rs3788341	22	21747758	-0.006235	0.04521	0.8903
GNAZ	rs2267005	22	21791723	0.04554	0.0448	0.3097
GNAZ	rs2330338	22	21779955	-0.09495	0.05084	0.06209
GNAZ	rs3788343	22	21753247	-0.09252	0.05108	0.07039
GNAZ	rs9306383	22	21751058	0.03399	0.04542	0.4545
GNAZ	rs3788339	22	21747677	-0.1545	0.07291	0.03438
GNAZ	rs3788337	22	21742017	0.01712	0.04653	0.713
GNAZ	rs874138	22	21769530	-0.0936	0.05118	0.06774
GNB1	rs16825336	1	1735586	-0.00984	0.07762	0.8991
GNB1	rs2180311	1	1738594	0.04747	0.04439	0.2852
GNB1	rs6681938	1	1771080	-0.02565	0.0472	0.587
GNB1	rs7525092	1	1799950	0.0171	0.05068	0.7359
GNB1	rs4648592	1	1790894	0.01556	0.05043	0.7577
GNB1	rs10907192	1	1782971	-0.04172	0.1144	0.7155
GNB3	rs5439	12	6819143	0.01443	0.07598	0.8494
GNB3	rs5446	12	6826723	0.006792	0.05116	0.8944
GNB3	rs5442	12	6825125	0.01255	0.08959	0.8886
GNB3	rs4963517	12	6818061	-0.05346	0.04476	0.2326
GNB3	rs1129649	12	6818729	0.07262	0.04526	0.1089
GNB3	rs3759347	12	6817941	0.04389	0.04708	0.3514
GNB3	rs4963516	12	6818289	0.02096	0.0633	0.7406
GNB3	rs5440	12	6819160	NA	NA	NA
GNG4	rs2481094	1	233799119	-0.01228	0.04641	0.7914
GNG4	rs10159416	1	233881130	-0.008818	0.05095	0.8626
GNG4	rs2841873	1	233810615	-0.002896	0.04679	0.9507
GNG4	rs1891978	1	233875793	-0.008092	0.04431	0.8551
GNG4	rs6429207	1	233864957	0.005334	0.04538	0.9065
GNG4	rs2841880	1	233805437	-0.01581	0.04692	0.7361
GNG4	rs11800419	1	233850983	0.1357	0.2203	0.5379
GNG4	rs923942	1	233781652	-0.01453	0.06321	0.8182
GNG4	rs508208	1	233794439	0.07221	0.04513	0.1099
GNG4	rs6429206	1	233857545	0.06094	0.04347	0.1612
GNG4	rs17547995	1	233832785	0.02682	0.0475	0.5724
GNG4	rs10926264	1	233845760	0.111	0.08982	0.2167
GNG4	rs291353	1	233787521	-0.006708	0.0448	0.881
GNG4	rs2774320	1	233823444	-0.01177	0.04615	0.7988
GNG4	rs2774339	1	233816201	0.04377	0.04685	0.3504
GNG4	rs10926189	1	233827440	-0.01823	0.04858	0.7075
GNG4	rs6674438	1	233805138	-0.09629	0.0615	0.1177
GNG4	rs4659946	1	233831120	0.01185	0.04422	0.7888
GNG4	rs425581	1	233783963	0.04706	0.04556	0.3019
GNG4	rs488618	1	233795519	-0.001566	0.04521	0.9724
GNG5	rs17365723	1	84741607	-0.008817	0.0795	0.9117
GNG5	rs3813605	1	84743535	-0.1101	0.06264	0.0791
GNG7	rs765044	19	2511423	0.01698	0.04545	0.7088
GNG7	rs2907335	19	2510932	-0.01667	0.104	0.8727
GNG7	rs1029753	19	2527272	-0.03329	0.04757	0.4842
GNG7	rs4334421	19	2531057	0.03319	0.05285	0.5302
GNG7	rs12985186	19	2466874	0.01212	0.0441	0.7834
GNG7	rs8113423	19	2493673	0.06808	0.0444	0.1255
GNG7	rs2110119	19	2619611	-0.01082	0.04706	0.8182
GNG7	rs3936139	19	2538576	0.02211	0.04999	0.6584
GNG7	rs759065	19	2597072	0.03428	0.05438	0.5286
GNG7	rs7258864	19	2463606	-0.1144	0.04471	0.01063
GNG7	rs3752174	19	2465565	-0.01606	0.04968	0.7465
GNG7	rs7254861	19	2468875	-0.02283	0.06268	0.7158
GNG7	rs12975010	19	2516176	0.05841	0.05545	0.2925
GNG7	rs10416033	19	2520946	-0.005203	0.05576	0.9257
GNG7	rs4807291	19	2475685	-0.03911	0.04564	0.3916
GNG7	rs7257500	19	2570143	0.005649	0.07751	0.9419
GNG7	rs3764584	19	2471716	-0.02251	0.04457	0.6136
GNG7	rs11880582	19	2601034	0.01354	0.04593	0.7682
GNG7	rs8104096	19	2561822	-0.05875	0.04971	0.2376
GNG7	rs17755118	19	2465732	0.05015	0.06656	0.4513
GNG7	rs2965208	19	2552811	0.008107	0.0494	0.8697
GNG7	rs1468703	19	2621293	-0.002941	0.04892	0.9521
GNG7	rs10414848	19	2485518	0.000723	0.04536	0.9873
GNG7	rs12462317	19	2485581	0.002744	0.04886	0.9552
GNG7	rs6510696	19	2628012	-0.04771	0.05112	0.3509
GNG7	rs1860312	19	2524995	0.002599	0.05993	0.9654
GNG7	rs9630890	19	2600218	0.05891	0.05986	0.3253
GNG7	rs2159917	19	2646707	-0.0365	0.04681	0.4357
GNG7	rs2873409	19	2559353	-0.05965	0.04426	0.1781
GNG7	rs887030	19	2479705	-0.0352	0.05125	0.4924
GNG7	rs2058459	19	2614849	0.05272	0.04597	0.2517
GNG7	rs10411547	19	2568422	-0.0157	0.07135	0.8259
GNG7	rs887270	19	2501852	0.006076	0.04391	0.89
GNG7	rs10412559	19	2650585	-0.09015	0.05288	0.08853
GNG7	rs1609707	19	2508610	-0.04409	0.05242	0.4005
GNG7	rs17755100	19	2463876	0.133	0.06557	0.04273
GNG7	rs6510683	19	2498015	-0.06119	0.07862	0.4366
GNG10	rs4979031	9	113463254	-0.03908	0.05222	0.4544
GNG10	rs3824469	9	113462214	-0.0125	0.1143	0.913
GNG10	rs4979032	9	113466796	-0.02281	0.04787	0.6338
GNG11	rs4262	7	93389364	0.01771	0.04604	0.7005
GNG11	rs17165909	7	93389542	0.01577	0.1171	0.8929
GNG11	rs17303650	7	93390211	-0.1104	0.1007	0.2732
GNA14	rs10116050	9	79252094	0.05186	0.06472	0.4231
GNA14	rs17063807	9	79420177	NA	NA	NA
GNA14	rs1034014	9	79247814	0.07143	0.07096	0.3143
GNA14	rs1036955	9	79247379	0.007089	0.04593	0.8774
GNA14	rs2377917	9	79302205	0.01377	0.04584	0.764
GNA14	rs1373254	9	79349830	-0.0242	0.04344	0.5776
GNA14	rs1122838	9	79452920	-0.05997	0.0668	0.3695
GNA14	rs2440232	9	79382268	0.02145	0.04992	0.6675
GNA14	rs11145426	9	79249786	0.04895	0.07527	0.5156
GNA14	rs11145448	9	79311842	-0.01365	0.05609	0.8078
GNA14	rs11145462	9	79332930	0.0001773	0.04434	0.9968
GNA14	rs11145470	9	79342007	-0.01728	0.04716	0.7141
GNA14	rs636562	9	79324225	0.004934	0.04644	0.9154
GNA14	rs17195438	9	79320366	-0.04745	0.05224	0.3639
GNA14	rs13287484	9	79337655	0.04191	0.06066	0.4898
GNA14	rs1801258	9	79239118	-0.05635	0.04909	0.2513
GNA14	rs7035476	9	79359136	0.01569	0.06939	0.8212
GNA14	rs7864216	9	79438397	-0.005185	0.07821	0.9471
GNA14	rs10781448	9	79367374	0.01102	0.04597	0.8106
GNA14	rs7042448	9	79251462	-0.004543	0.04635	0.9219
GNA14	rs3780296	9	79327254	0.007684	0.04516	0.8649
GNA14	rs1443864	9	79349685	-0.01691	0.04716	0.72
GNA14	rs1443868	9	79381239	0.004783	0.04389	0.9132
GNA14	rs1147181	9	79400344	0.0426	0.05169	0.4101
GNA14	rs1147182	9	79399424	0.08236	0.06425	0.2002
GNA14	rs1162211	9	79391121	-0.03525	0.06006	0.5573
GNA14	rs994362	9	79276851	-0.003389	0.04575	0.941
GNA14	rs1547190	9	79264954	0.04047	0.04473	0.3658
GNA14	rs2296781	9	79233876	-0.01227	0.04488	0.7846
GNA14	rs12339543	9	79420426	-0.02549	0.07759	0.7426
GNA14	rs10781447	9	79367165	0.00353	0.04488	0.9373
GNA14	rs12352759	9	79230767	-0.1073	0.05475	0.05021
GNA14	rs3780289	9	79260731	-0.02798	0.04458	0.5305
GNA14	rs7046214	9	79352390	-0.04021	0.05395	0.4563
GNA14	rs10869945	9	79357948	-0.02528	0.04357	0.5619
GNA14	rs10869950	9	79446820	-0.02084	0.06539	0.75
GNA14	rs12683817	9	79240630	-0.03753	0.04746	0.4293
GNA14	rs3824405	9	79266262	-0.05207	0.04999	0.2978
GNA14	rs2889774	9	79302033	-0.01112	0.04822	0.8176
GNA14	rs716080	9	79386431	-0.005833	0.04537	0.8977
GNA14	rs17063627	9	79229478	0.05816	0.09396	0.536
GNA14	rs2184481	9	79409501	0.02239	0.05383	0.6775
GNA14	rs4745641	9	79335332	-0.006564	0.05379	0.9029
GNA14	rs12352752	9	79260815	0.03525	0.05935	0.5527
GNA14	rs13288161	9	79426258	-0.02878	0.06062	0.635
GNA14	rs1144434	9	79395768	0.01678	0.04589	0.7147
GNA14	rs990001	9	79276545	0.03931	0.06914	0.5698
GNA14	rs3780293	9	79266067	-0.0633	0.04906	0.1972
GNA14	rs1144430	9	79398945	0.02503	0.05209	0.6309
GNA14	rs961572	9	79375749	0.01246	0.04951	0.8013
GNA14	rs1953330	9	79411286	0.0817	0.04646	0.07896
GNA14	rs7041488	9	79314630	-0.0138	0.04617	0.7652
GNA14	rs11145506	9	79454404	-0.153	0.202	0.449
GNA14	rs2210755	9	79413643	-0.002073	0.08589	0.9807
GNA14	rs4745639	9	79255890	0.1079	0.07137	0.131
GNA14	rs1663112	9	79405784	0.06429	0.04578	0.1605
GNA14	rs7874722	9	79370515	-0.04933	0.08323	0.5535
GNA14	rs2225741	9	79413428	-0.03262	0.1054	0.7569
GNA14	rs990000	9	79276354	0.0004161	0.0536	0.9938
GNA13	rs11656396	17	60476538	0.05756	0.07597	0.4488
GNA13	rs12944877	17	60465716	0.0521	0.06942	0.4531
GNA13	rs3972219	17	60448995	-0.005245	0.08786	0.9524
GNA13	rs8082708	17	60472762	0.05449	0.0761	0.4741
GNB5	rs2899485	15	50206777	-0.0003217	0.04905	0.9948
GNB5	rs10220890	15	50239176	0.005622	0.06708	0.9332
GNB5	rs4219	15	50272316	0.01218	0.06968	0.8613
GNB5	rs12909184	15	50237909	-0.07151	0.06077	0.2396
GNB5	rs3794545	15	50230366	0.1482	0.1487	0.3192
GNB5	rs12438743	15	50241390	-0.07147	0.06073	0.2395
GNB5	rs12595160	15	50250777	-0.05454	0.0635	0.3906
GNB5	rs4238384	15	50223626	-0.05256	0.0597	0.3789
GNB5	rs4480744	15	50221916	-0.03298	0.05012	0.5106
GNB5	rs1063902	15	50272242	-0.004006	0.05567	0.9426
GNG2	rs10133203	14	51425137	-0.01817	0.04508	0.6871
GNG2	rs12889199	14	51416712	-0.1204	0.104	0.2474
GNG2	rs3742539	14	51449937	0.001526	0.07124	0.9829
GNG2	rs1032583	14	51502865	0.1217	0.174	0.4846
GNG2	rs10129965	14	51424154	0.03905	0.04418	0.3771
GNG2	rs12885784	14	51403953	-0.01312	0.04736	0.7818
GNG2	rs17124680	14	51403992	0.0189	0.04641	0.6839
GNG2	rs17124753	14	51478130	-0.01709	0.2021	0.9326
GNG2	rs11625611	14	51432893	0.0419	0.04441	0.3456
GNG2	rs12886319	14	51404164	-0.02241	0.06584	0.7337
GNG2	rs7154419	14	51474973	0.05292	0.1671	0.7515
GNG2	rs10498440	14	51483323	-0.00337	0.04593	0.9415
GNG2	rs10150753	14	51417976	-0.04356	0.04379	0.3201
GNG2	rs1693198	14	51453764	0.0004199	0.1694	0.998
GNG2	rs1253704	14	51469804	0.005495	0.09594	0.9543
GNG2	rs17124656	14	51395835	-0.0194	0.05166	0.7073
GNG2	rs12436400	14	51410608	-0.02266	0.04425	0.6088
GNG2	rs1253698	14	51468024	0.02767	0.04376	0.5273
GNG2	rs7152036	14	51400974	0.004152	0.04348	0.9239
GNG2	rs7143686	14	51469786	0.1531	0.1327	0.2488
GNG2	rs1953862	14	51403839	0.008641	0.04721	0.8548
GNG2	rs12147761	14	51443103	-0.03999	0.04534	0.3779
GNG2	rs12878420	14	51406432	-0.03332	0.04524	0.4615
GNG2	rs1057804	14	51503805	-0.181	0.08705	0.03787
GNG2	rs8005555	14	51402868	0.001008	0.07344	0.9891
GNG2	rs1890698	14	51434458	0.04084	0.04445	0.3585
GNG2	rs4898725	14	51447489	-0.02477	0.068	0.7158
GNG2	rs17124780	14	51495256	-0.006713	0.0462	0.8845
GNG2	rs4901170	14	51404339	0.01009	0.04373	0.8176
GNG2	rs8008081	14	51486162	-0.007353	0.04638	0.8741
GNG2	rs11622145	14	51482789	-0.007509	0.0461	0.8706
GNG2	rs2236561	14	51487530	0.0009763	0.04637	0.9832
GNG2	rs1953858	14	51438309	-0.001178	0.07699	0.9878
GNG2	rs11157866	14	51441063	-0.01515	0.067	0.8212
GNG2	rs2357247	14	51414961	0.05587	0.04453	0.2098
GNG2	rs1253690	14	51452565	-0.01246	0.04529	0.7833
GNG2	rs1253660	14	51499855	0.0954	0.1765	0.5891
GNG2	rs4898720	14	51402258	0.002078	0.07345	0.9774
GNG2	rs1253706	14	51470127	0.03039	0.04473	0.497
GNG2	rs8020243	14	51447770	-0.1512	0.1049	0.1499
GNG12	rs7542492	1	68003873	0.08987	0.08772	0.3058
GNG12	rs652947	1	67984677	-0.01956	0.05125	0.7027
GNG12	rs10493427	1	68054452	0.02436	0.1111	0.8265
GNG12	rs2246675	1	68063534	-0.03133	0.04844	0.5179
GNG12	rs17531147	1	67959025	0.07448	0.07821	0.3411
GNG12	rs12085997	1	67971678	0.05465	0.08773	0.5335
GNG12	rs1949133	1	68015985	-0.008055	0.04718	0.8645
GNG12	rs12036392	1	68022940	-0.0001774	0.04782	0.997
GNG12	rs1033106	1	68007665	0.06427	0.06494	0.3225
GNG12	rs2000406	1	68051910	0.07917	0.05403	0.1432
GNG12	rs12121525	1	67995815	-0.1972	0.08455	0.01985
GNG12	rs1276303	1	68033366	-0.0375	0.04762	0.4312
GNG12	rs557986	1	67981534	-0.09341	0.06725	0.1652
GNG12	rs12239301	1	68055759	0.0168	0.07583	0.8247
GNG12	rs11209143	1	67962553	-0.06271	0.04682	0.1807
GNG12	rs654513	1	67954303	-0.01886	0.05102	0.7117
GNG12	rs6671283	1	68055489	0.003249	0.1114	0.9767
GNG12	rs2265921	1	68046368	-0.04794	0.04888	0.3269
GNG12	rs1276294	1	68025918	0.06912	0.0877	0.4308
GNG12	rs12091105	1	68051310	0.08212	0.05306	0.122
GNG12	rs1276309	1	68035491	-0.03987	0.04869	0.4131
GNG12	rs2802462	1	68020202	0.008875	0.04809	0.8536
GNG12	rs12145172	1	67960263	-0.1937	0.08655	0.02544
GNG12	rs3766276	1	68012554	NA	NA	NA
GNG12	rs577305	1	68011443	-0.03223	0.05773	0.5767
GNG12	rs3766265	1	67970740	-0.1782	0.07844	0.02331
GNG12	rs17474654	1	68049963	0.01754	0.07586	0.8172
GNG12	rs3766270	1	67988012	-0.08037	0.06231	0.1974
GNB4	rs11715227	3	180644438	-0.02307	0.05059	0.6485
GNB4	rs13087067	3	180604702	0.0727	0.0613	0.2358
GNB4	rs12488540	3	180639341	0.04587	0.05516	0.4059
GNB4	rs2024497	3	180629865	-0.03951	0.04556	0.3859
GNB4	rs13074663	3	180608279	0.06292	0.05441	0.2478
GNB4	rs2287208	3	180645010	0.006869	0.04435	0.8769
GNB4	rs10937003	3	180598074	-0.003068	0.05174	0.9527
GNB4	rs4855074	3	180651156	0.05247	0.06847	0.4437
GNB4	rs7618348	3	180627433	0.0599	0.04636	0.1966
