# Supplementary material for: Functional Gene Group Analysis Indicates No Role for Heterotrimeric G Proteins in Cognitive Ability
Source: PLoS One. 2014 Mar 13;9(3):e91690. doi: 10.1371/journal.pone.0091690 (PMC3953514; doi:10.1371/journal.pone.0091690)
Supplement: Table S11 — (CSV) [file pone.0091690.s011.csv]

Abbreviations: Chr, Chromosome; BP, base pair in HG18; Beta, Regression coefficient. The Beta their standard erros and and P-value were derived using the --assoc function in PLINK to analyze a quantitative trait. Age, sex and four mds components were controlled for by residualization as described in the methods section. P-values are uncorrected for multiple comparisons.
Gene	SNP	Chr	BP	Beta	Standard.error	P.value
GNA11	rs3746069	19	3065864	0.08334	0.06581	0.2058
GNA11	rs308052	19	3055629	0.03715	0.07141	0.603
GNA11	rs3786947	19	3065229	-0.05408	0.05252	0.3035
GNA11	rs308033	19	3050982	0.03874	0.0571	0.4976
GNA11	rs2238625	19	3055652	-0.01876	0.05147	0.7156
GNA11	rs308049	19	3067725	-0.05389	0.05305	0.31
GNA11	rs308054	19	3056987	-0.001963	0.05033	0.9689
GNA11	rs4806907	19	3044163	-0.04768	0.05086	0.3488
GNA11	rs308039	19	3046927	0.09275	0.0644	0.1502
GNA12	rs2693566	7	2742570	0.07595	0.05243	0.1479
GNA12	rs798519	7	2743224	0.05545	0.05289	0.2948
GNA12	rs757788	7	2802959	0.03794	0.07577	0.6167
GNA12	rs798500	7	2757211	-0.07596	0.05479	0.166
GNA12	rs17132744	7	2841508	0.06436	0.07514	0.3919
GNA12	rs2266925	7	2829417	0.0439	0.05641	0.4367
GNA12	rs2266922	7	2791233	-0.04583	0.05191	0.3776
GNA12	rs2533888	7	2797609	0.08368	0.05187	0.1071
GNA12	rs2283779	7	2781666	-0.06133	0.05198	0.2384
GNA12	rs798523	7	2742320	0.05745	0.05289	0.2777
GNA12	rs17193852	7	2774624	0.08687	0.07795	0.2654
GNA12	rs2255782	7	2807642	0.04982	0.05312	0.3486
GNA12	rs2266920	7	2741704	0.04244	0.07109	0.5507
GNA12	rs1182185	7	2838759	-0.08907	0.05475	0.1042
GNA12	rs798520	7	2743153	0.06955	0.05251	0.1857
GNA12	rs208354	7	2747389	0.08001	0.07624	0.2942
GNA12	rs757787	7	2802881	0.05851	0.05229	0.2635
GNA12	rs11772125	7	2763780	0.03631	0.1004	0.7178
GNA12	rs1713919	7	2831232	-0.09025	0.05489	0.1005
GNA12	rs1182188	7	2836511	-0.08395	0.05475	0.1256
GNA12	rs2527686	7	2800939	0.08584	0.05204	0.09949
GNA12	rs208357	7	2741315	0.04976	0.0571	0.3837
GNA12	rs208358	7	2740131	0.03947	0.06027	0.5128
GNA12	rs1182198	7	2829432	-0.101	0.05527	0.06796
GNA12	rs208346	7	2766212	0.06659	0.05213	0.2019
GNA12	rs2533883	7	2810288	0.04883	0.05302	0.3573
GNA12	rs1182190	7	2835917	-0.03622	0.05175	0.4843
GNA12	rs33932857	7	2742244	-0.0002111	0.05401	0.9969
GNA12	rs1182174	7	2841946	-0.0926	0.05499	0.09258
GNA12	rs1182181	7	2839773	-0.07923	0.05483	0.1489
GNA12	rs1636264	7	2831112	-0.07083	0.05435	0.1929
GNA12	rs12484	7	2735152	-0.00222	0.05052	0.965
GNA12	rs2644274	7	2820906	-0.06296	0.05185	0.2251
GNA12	rs2255541	7	2809687	0.04853	0.0529	0.3592
GNA12	rs2644272	7	2822969	0.04879	0.05292	0.3568
GNA12	rs798524	7	2742291	0.05378	0.053	0.3106
GNA12	rs7807978	7	2781161	-0.04213	0.0518	0.4163
GNA12	rs1636249	7	2850809	-0.06394	0.05494	0.2449
GNA12	rs798532	7	2735390	0.08098	0.05486	0.1403
GNA12	rs1636250	7	2850959	-0.07192	0.05456	0.1878
GNA12	rs11761804	7	2759050	0.04983	0.07536	0.5087
GNA12	rs208353	7	2748678	0.04524	0.09173	0.622
GNA12	rs798486	7	2769563	-0.09172	0.05484	0.09485
GNA12	rs1182179	7	2840174	-0.08599	0.05473	0.1166
GNA12	rs798490	7	2768068	-0.08692	0.05493	0.114
GNA12	rs1182184	7	2838972	-0.09584	0.0548	0.08072
GNA12	rs2527690	7	2820776	-0.06555	0.05205	0.2083
GNA12	rs6975733	7	2811174	0.001498	0.06399	0.9813
GNA12	rs1182197	7	2829815	-0.04449	0.05166	0.3894
GNA12	rs2527688	7	2814022	0.04716	0.05279	0.3719
GNA12	rs9332401	7	2781260	-0.03087	0.0636	0.6275
GNA12	rs4722092	7	2813532	-0.01597	0.07534	0.8322
GNA12	rs2258960	7	2793802	0.05346	0.05289	0.3125
GNA12	rs2527687	7	2805011	-0.0612	0.05203	0.2398
GNA12	rs798497	7	2762483	-0.08379	0.05476	0.1264
GNA12	rs2258709	7	2798891	0.0883	0.05188	0.08918
GNA12	rs798489	7	2768329	-0.08164	0.05673	0.1505
GNA12	rs2644275	7	2820536	-0.06555	0.05205	0.2083
GNA12	rs1182189	7	2836048	-0.09817	0.05438	0.07144
GNA12	rs4719676	7	2786729	-0.003317	0.06178	0.9572
GNA12	rs757791	7	2833822	-0.04845	0.05194	0.3513
GNA12	rs3846992	7	2796769	0.06926	0.05291	0.191
GNA12	rs4719683	7	2817983	0.001743	0.0635	0.9781
GNA15	rs12610831	19	3113072	-0.07628	0.06146	0.2149
GNA15	rs1637656	19	3113909	0.004511	0.05872	0.9388
GNA15	rs2074864	19	3106736	-0.00607	0.05388	0.9103
GNA15	rs1465245	19	3087845	0.01783	0.05064	0.7249
GNA15	rs2238628	19	3103982	0.002626	0.09855	0.9787
GNA15	rs2074865	19	3106902	0.02585	0.08636	0.7648
GNA15	rs11880198	19	3110769	0.08258	0.0667	0.2161
GNAI1	rs2523189	7	79614364	-0.03053	0.0539	0.5712
GNAI1	rs6956455	7	79652863	0.05446	0.05189	0.2943
GNAI1	rs2523194	7	79634751	0.03027	0.09	0.7368
GNAI1	rs10272499	7	79667780	0.0301	0.05255	0.5669
GNAI1	rs17245731	7	79670569	0.07436	0.05783	0.1989
GNAI1	rs2886611	7	79681241	0.01631	0.05917	0.7829
GNAI1	rs12706644	7	79609963	-0.09527	0.1262	0.4505
GNAI1	rs1468242	7	79636560	0.05127	0.05178	0.3223
GNAI1	rs10274707	7	79618228	0.002905	0.05126	0.9548
GNAI1	rs10238438	7	79679890	0.03242	0.05768	0.5742
GNAI1	rs6467043	7	79660339	0.01118	0.08999	0.9011
GNAI1	rs11980616	7	79637549	-0.02884	0.08195	0.725
GNAI1	rs3801357	7	79678047	0.04948	0.07808	0.5264
GNAI1	rs17806203	7	79630542	0.06228	0.06906	0.3674
GNAI1	rs4512317	7	79655885	0.03084	0.05177	0.5515
GNAI1	rs10230368	7	79647920	0.04694	0.05538	0.3969
GNAI1	rs2428469	7	79603558	0.02474	0.05725	0.6658
GNAI1	rs2714449	7	79629883	0.0115	0.06123	0.8511
GNAI1	rs916905	7	79638283	0.004566	0.05669	0.9358
GNAI1	rs9244	7	79685251	0.01	0.08448	0.9058
GNAI2	rs2236944	3	50267197	0.2042	0.1572	0.1943
GNAI2	rs2282751	3	50266789	-0.0105	0.07793	0.8929
GNAI3	rs7355073	1	109931263	-0.1117	0.06631	0.0924
GNAI3	rs7537507	1	109932628	-0.1248	0.06677	0.06198
GNAI3	rs541320	1	109933621	0.02625	0.06501	0.6865
GNAI3	rs518076	1	109910562	0.1469	0.0845	0.08245
GNAI3	rs2483920	1	109935295	NA	NA	NA
GNAI3	rs2301230	1	109937981	0.03083	0.05096	0.5454
GNAL	rs4635399	18	11719342	0.1953	0.09578	0.0418
GNAL	rs16976642	18	11751127	0.08699	0.07026	0.2161
GNAL	rs1647553	18	11813394	0.1039	0.06698	0.1213
GNAL	rs1013459	18	11690534	-0.0478	0.07258	0.5104
GNAL	rs10468681	18	11790066	0.1023	0.05966	0.08688
GNAL	rs9947295	18	11749432	0.002422	0.07723	0.975
GNAL	rs2113739	18	11751954	0.06808	0.05606	0.225
GNAL	rs1647558	18	11815317	0.07806	0.06132	0.2035
GNAL	rs3888795	18	11853899	-0.05594	0.09502	0.5562
GNAL	rs3786306	18	11869825	0.05959	0.06387	0.3512
GNAL	rs7227421	18	11739198	0.028	0.1511	0.8531
GNAL	rs8099153	18	11765522	0.01925	0.0851	0.8211
GNAL	rs11872939	18	11772521	0.01941	0.08503	0.8195
GNAL	rs7239624	18	11868535	0.02171	0.06521	0.7393
GNAL	rs12607811	18	11835706	0.1116	0.07181	0.1206
GNAL	rs12373386	18	11872206	-0.008591	0.05724	0.8807
GNAL	rs12454673	18	11807585	0.04569	0.05266	0.3858
GNAL	rs10468679	18	11685676	0.1257	0.09784	0.1993
GNAL	rs12457181	18	11693235	0.07869	0.0512	0.1248
GNAL	rs8086766	18	11775174	0.06509	0.05763	0.259
GNAL	rs8099016	18	11686064	0.07494	0.0587	0.2021
GNAL	rs8094039	18	11755356	0.05349	0.0571	0.3492
GNAL	rs12604626	18	11712048	0.09361	0.05606	0.09534
GNAL	rs9946455	18	11863358	-0.03822	0.1143	0.7381
GNAL	rs1364631	18	11717162	0.1169	0.05479	0.03324
GNAL	rs9303749	18	11792991	0.09597	0.05993	0.1097
GNAL	rs787554	18	11852697	0.0163	0.06227	0.7935
GNAL	rs662098	18	11869931	-0.02571	0.05046	0.6105
GNAL	rs2848463	18	11860015	0.02153	0.06464	0.7391
GNAL	rs1786573	18	11821761	0.08804	0.05624	0.1179
GNAL	rs2866279	18	11747400	0.1037	0.05533	0.06125
GNAL	rs1477481	18	11778446	0.1365	0.07269	0.0608
GNAL	rs9676233	18	11778534	-0.03545	0.1215	0.7706
GNAL	rs9962277	18	11789182	0.1307	0.06475	0.0438
GNAO1	rs3790113	16	54942221	0.06337	0.05538	0.2529
GNAO1	rs1108657	16	54913322	-0.01225	0.07433	0.8692
GNAO1	rs899239	16	54878620	-0.05791	0.05174	0.2634
GNAO1	rs3790116	16	54945545	0.05626	0.0772	0.4663
GNAO1	rs2241954	16	54936479	0.04241	0.05267	0.421
GNAO1	rs2241952	16	54920226	-0.05878	0.05468	0.2827
GNAO1	rs1799917	16	54935249	-0.01644	0.0513	0.7487
GNAO1	rs9923469	16	54847109	-0.05203	0.05667	0.3588
GNAO1	rs11644870	16	54814153	0.01004	0.09564	0.9164
GNAO1	rs7206796	16	54938778	-0.003008	0.06528	0.9633
GNAO1	rs2398144	16	54910355	0.08645	0.05144	0.09326
GNAO1	rs899236	16	54910406	0.1682	0.06211	0.006934
GNAO1	rs899228	16	54944789	0.0427	0.06153	0.488
GNAO1	rs1108656	16	54913275	-0.0501	0.07054	0.4778
GNAO1	rs4783937	16	54934546	-0.04185	0.05156	0.4173
GNAO1	rs899227	16	54944970	-0.005538	0.05117	0.9138
GNAO1	rs9937815	16	54888333	-0.0127	0.05414	0.8147
GNAO1	rs4783932	16	54832002	0.002125	0.0527	0.9678
GNAO1	rs7201872	16	54874846	-0.02218	0.1619	0.891
GNAO1	rs4784650	16	54864141	-0.02987	0.05446	0.5834
GNAO1	rs13338253	16	54929962	0.009276	0.05281	0.8606
GNAO1	rs16956168	16	54807275	0.08946	0.0722	0.2157
GNAO1	rs3790112	16	54938698	0.05756	0.05628	0.3068
GNAO1	rs3790095	16	54886668	0.06985	0.07618	0.3595
GNAO1	rs2617841	16	54930723	-0.01043	0.05837	0.8582
GNAO1	rs8053370	16	54820407	0.03893	0.09749	0.6898
GNAO1	rs8043572	16	54880733	0.1231	0.113	0.2766
GNAO1	rs2587888	16	54904973	0.08624	0.05018	0.08611
GNAO1	rs876619	16	54841035	0.03175	0.09714	0.7438
GNAO1	rs3790092	16	54875761	0.1148	0.07527	0.1277
GNAO1	rs12600108	16	54865932	-0.01645	0.05181	0.7509
GNAO1	rs922445	16	54899560	0.1005	0.07291	0.1685
GNAO1	rs2587885	16	54897597	0.05292	0.07265	0.4666
GNAO1	rs2587891	16	54926666	-0.01277	0.05995	0.8313
GNAO1	rs1424006	16	54849860	-0.006157	0.05296	0.9075
GNAO1	rs12930151	16	54930809	0.04262	0.05428	0.4326
GNAO1	rs17281761	16	54902878	-0.04755	0.05097	0.3512
GNAO1	rs2587878	16	54872860	-0.04588	0.05212	0.379
GNAO1	rs17282194	16	54922856	-0.1029	0.05112	0.0444
GNAQ	rs10869979	9	79669989	-0.03067	0.05581	0.5828
GNAQ	rs10781468	9	79690225	0.005786	0.05808	0.9207
GNAQ	rs1030828	9	79595252	-0.02455	0.05423	0.6509
GNAQ	rs11145635	9	79769202	0.09915	0.07944	0.2123
GNAQ	rs1930543	9	79831364	0.008216	0.05731	0.886
GNAQ	rs4744849	9	79545335	-0.05375	0.05124	0.2946
GNAQ	rs4744847	9	79544892	-0.02473	0.0568	0.6634
GNAQ	rs2296937	9	79696407	0.07299	0.07885	0.3549
GNAQ	rs3780305	9	79612003	0.03837	0.06183	0.5351
GNAQ	rs17786782	9	79648583	-0.006771	0.1051	0.9487
GNAQ	rs10869973	9	79608156	-0.02351	0.05425	0.6648
GNAQ	rs11145603	9	79686588	-0.03339	0.06585	0.6123
GNAQ	rs1328533	9	79674282	0.04581	0.05184	0.3772
GNAQ	rs11145626	9	79751091	0.06538	0.08001	0.4141
GNAQ	rs7033572	9	79718577	0.01129	0.05808	0.8459
GNAQ	rs2043636	9	79636546	-0.01678	0.05441	0.7579
GNAQ	rs17724988	9	79712917	0.01482	0.1155	0.8979
GNAQ	rs1041583	9	79828110	0.002842	0.05731	0.9605
GNAQ	rs7048503	9	79659381	0.03879	0.07642	0.6119
GNAQ	rs3780297	9	79532422	-0.3841	0.2441	0.116
GNAQ	rs10869977	9	79647096	0.005164	0.05217	0.9212
GNAQ	rs1041584	9	79827985	-0.004073	0.05739	0.9434
GNAQ	rs10869985	9	79706912	-0.04903	0.05444	0.368
GNAQ	rs11145589	9	79662751	0.01924	0.05991	0.7482
GNAQ	rs7035689	9	79751492	0.08332	0.06098	0.1723
GNAQ	rs10869981	9	79679423	-0.2652	0.2203	0.2291
GNAQ	rs2839899	9	79540819	-0.02357	0.05666	0.6775
GNAQ	rs17064021	9	79806346	-0.2085	0.1056	0.04861
GNAQ	rs2026000	9	79524801	-0.03094	0.05549	0.5773
GNAQ	rs1436450	9	79660701	-0.03389	0.05578	0.5436
GNAQ	rs10781471	9	79705276	-0.045	0.05455	0.4097
GNAQ	rs6560613	9	79530207	0.02477	0.08882	0.7804
GNAQ	rs4745672	9	79688048	-0.0224	0.05077	0.6593
GNAQ	rs1328529	9	79599165	-0.02874	0.05162	0.5778
GNAQ	rs2209911	9	79677669	0.01875	0.05957	0.7531
GNAQ	rs1887773	9	79618755	-0.02647	0.08227	0.7477
GNAQ	rs1328531	9	79579741	-0.1091	0.09383	0.2454
GNAQ	rs17064005	9	79779580	0.02423	0.05773	0.6749
GNAQ	rs7020256	9	79715440	-0.04736	0.05455	0.3855
GNAQ	rs10747022	9	79561349	0.02023	0.0615	0.7423
GNAQ	rs10869989	9	79742688	0.08627	0.06085	0.1566
GNAS	rs6070638	20	56877226	-0.01941	0.07557	0.7974
GNAS	rs6026593	20	56912528	0.06213	0.08309	0.4548
GNAS	rs6064714	20	56847535	-0.003149	0.07222	0.9652
GNAS	rs3730168	20	56912334	0.02429	0.05278	0.6455
GNAS	rs6123832	20	56851466	-0.001031	0.05231	0.9843
GNAS	rs6092704	20	56901873	-0.05318	0.08464	0.53
GNAS	rs8125112	20	56864560	0.001039	0.07032	0.9882
GNAS	rs4810147	20	56855022	0.01595	0.05184	0.7584
GNAS	rs6026567	20	56878310	0.01127	0.05125	0.826
GNAS	rs2057291	20	56905438	NA	NA	NA
GNAS	rs919197	20	56914328	-0.01762	0.05251	0.7373
GNAS	rs6026561	20	56860527	-0.04414	0.05399	0.4139
GNAZ	rs2267000	22	21785366	0.04038	0.0519	0.4368
GNAZ	rs2283802	22	21784722	-0.108	0.0573	0.05979
GNAZ	rs4820537	22	21794810	-0.05597	0.05217	0.2837
GNAZ	rs3788341	22	21747758	0.04096	0.05039	0.4166
GNAZ	rs2267005	22	21791723	0.03569	0.0518	0.491
GNAZ	rs2330338	22	21779955	-0.1259	0.05605	0.02497
GNAZ	rs3788343	22	21753247	-0.1401	0.05611	0.01274
GNAZ	rs9306383	22	21751058	-0.08999	0.05137	0.08022
GNAZ	rs3788339	22	21747677	-0.07941	0.0795	0.3182
GNAZ	rs3788337	22	21742017	0.06546	0.05239	0.2119
GNAZ	rs874138	22	21769530	-0.1329	0.05652	0.01892
GNB1	rs16825336	1	1735586	-0.1057	0.08967	0.2388
GNB1	rs2180311	1	1738594	0.006314	0.05268	0.9046
GNB1	rs6681938	1	1771080	0.05186	0.05536	0.3492
GNB1	rs7525092	1	1799950	-0.01728	0.06025	0.7743
GNB1	rs4648592	1	1790894	-0.01282	0.05924	0.8288
GNB1	rs10907192	1	1782971	0.1482	0.1316	0.2606
GNB3	rs5439	12	6819143	0.1343	0.09162	0.1431
GNB3	rs5446	12	6826723	0.05589	0.05467	0.3069
GNB3	rs5442	12	6825125	-0.08543	0.1036	0.4098
GNB3	rs4963517	12	6818061	-0.01621	0.05113	0.7513
GNB3	rs1129649	12	6818729	-0.05725	0.05205	0.2717
GNB3	rs3759347	12	6817941	-0.05728	0.05445	0.2931
GNB3	rs4963516	12	6818289	0.1637	0.07793	0.03599
GNB3	rs5440	12	6819160	NA	NA	NA
GNG4	rs2481094	1	233799119	0.03852	0.05315	0.4688
GNG4	rs10159416	1	233881130	-0.02433	0.05959	0.6831
GNG4	rs2841873	1	233810615	0.03832	0.05288	0.4689
GNG4	rs1891978	1	233875793	-0.009616	0.04946	0.8459
GNG4	rs6429207	1	233864957	0.05047	0.0533	0.344
GNG4	rs2841880	1	233805437	0.03639	0.05288	0.4915
GNG4	rs11800419	1	233850983	0.1522	0.2109	0.4709
GNG4	rs923942	1	233781652	0.002503	0.07244	0.9724
GNG4	rs508208	1	233794439	-0.05171	0.05367	0.3355
GNG4	rs6429206	1	233857545	0.02686	0.05148	0.602
GNG4	rs17547995	1	233832785	0.05587	0.05308	0.2929
GNG4	rs10926264	1	233845760	0.078	0.108	0.4702
GNG4	rs291353	1	233787521	0.02206	0.05124	0.667
GNG4	rs2774320	1	233823444	0.02572	0.05158	0.6182
GNG4	rs2774339	1	233816201	-0.07296	0.05348	0.1729
GNG4	rs10926189	1	233827440	-0.1135	0.05463	0.03801
GNG4	rs6674438	1	233805138	0.0593	0.0685	0.3869
GNG4	rs4659946	1	233831120	-0.09784	0.05041	0.05265
GNG4	rs425581	1	233783963	-0.04433	0.05473	0.4183
GNG4	rs488618	1	233795519	0.03475	0.05125	0.4979
GNG5	rs17365723	1	84741607	-0.009636	0.09099	0.9157
GNG5	rs3813605	1	84743535	0.09969	0.06697	0.137
GNG7	rs765044	19	2511423	-0.04156	0.05397	0.4414
GNG7	rs2907335	19	2510932	0.001383	0.1059	0.9896
GNG7	rs1029753	19	2527272	0.02736	0.05371	0.6106
GNG7	rs4334421	19	2531057	0.02228	0.0577	0.6995
GNG7	rs12985186	19	2466874	0.05665	0.05251	0.281
GNG7	rs8113423	19	2493673	0.05784	0.05146	0.2614
GNG7	rs2110119	19	2619611	0.004047	0.05292	0.9391
GNG7	rs3936139	19	2538576	-0.02689	0.05483	0.6239
GNG7	rs759065	19	2597072	0.01215	0.06243	0.8457
GNG7	rs7258864	19	2463606	-0.0514	0.04962	0.3006
GNG7	rs3752174	19	2465565	0.1198	0.05861	0.04129
GNG7	rs7254861	19	2468875	-0.002388	0.0713	0.9733
GNG7	rs12975010	19	2516176	0.0212	0.06007	0.7242
GNG7	rs10416033	19	2520946	-0.00302	0.06387	0.9623
GNG7	rs4807291	19	2475685	0.07198	0.05382	0.1815
GNG7	rs7257500	19	2570143	0.09654	0.08045	0.2305
GNG7	rs3764584	19	2471716	0.07764	0.0507	0.1261
GNG7	rs11880582	19	2601034	-0.01313	0.0501	0.7934
GNG7	rs8104096	19	2561822	0.01589	0.05642	0.7783
GNG7	rs17755118	19	2465732	-0.0821	0.07486	0.2731
GNG7	rs2965208	19	2552811	0.05504	0.05726	0.3367
GNG7	rs1468703	19	2621293	-0.001241	0.05539	0.9821
GNG7	rs10414848	19	2485518	0.02681	0.05223	0.6079
GNG7	rs12462317	19	2485581	0.07045	0.05714	0.218
GNG7	rs6510696	19	2628012	-0.0001966	0.05843	0.9973
GNG7	rs1860312	19	2524995	0.02412	0.06702	0.719
GNG7	rs9630890	19	2600218	-0.07829	0.06701	0.243
GNG7	rs2159917	19	2646707	0.02203	0.05409	0.6839
GNG7	rs2873409	19	2559353	-0.0464	0.0511	0.3642
GNG7	rs887030	19	2479705	-0.05481	0.05552	0.3239
GNG7	rs2058459	19	2614849	-0.05263	0.0494	0.2871
GNG7	rs10411547	19	2568422	-0.05804	0.08502	0.495
GNG7	rs887270	19	2501852	-0.05573	0.05139	0.2786
GNG7	rs10412559	19	2650585	0.01118	0.06162	0.856
GNG7	rs1609707	19	2508610	-0.02712	0.06062	0.6547
GNG7	rs17755100	19	2463876	-0.04008	0.07891	0.6116
GNG7	rs6510683	19	2498015	0.127	0.08719	0.1456
GNG10	rs4979031	9	113463254	0.04428	0.055	0.4211
GNG10	rs3824469	9	113462214	0.2525	0.1102	0.0222
GNG10	rs4979032	9	113466796	-0.08917	0.05627	0.1135
GNG11	rs4262	7	93389364	-0.009471	0.05158	0.8544
GNG11	rs17165909	7	93389542	0.08063	0.1773	0.6495
GNG11	rs17303650	7	93390211	0.1581	0.1118	0.1579
GNA14	rs10116050	9	79252094	0.05711	0.06826	0.4031
GNA14	rs17063807	9	79420177	-0.07157	0.0664	0.2815
GNA14	rs1034014	9	79247814	0.03421	0.07504	0.6486
GNA14	rs1036955	9	79247379	-0.025	0.05211	0.6315
GNA14	rs2377917	9	79302205	0.1022	0.05164	0.04808
GNA14	rs1373254	9	79349830	0.03645	0.05183	0.4821
GNA14	rs1122838	9	79452920	0.04101	0.07406	0.5799
GNA14	rs2440232	9	79382268	-0.009257	0.05898	0.8753
GNA14	rs11145426	9	79249786	0.03088	0.0783	0.6934
GNA14	rs11145448	9	79311842	0.01061	0.0619	0.864
GNA14	rs11145462	9	79332930	0.05892	0.05088	0.2473
GNA14	rs11145470	9	79342007	-0.02447	0.05598	0.6621
GNA14	rs636562	9	79324225	0.01858	0.05135	0.7176
GNA14	rs17195438	9	79320366	-0.1018	0.06165	0.09917
GNA14	rs13287484	9	79337655	-0.04382	0.0751	0.5598
GNA14	rs1801258	9	79239118	-0.0168	0.0569	0.7679
GNA14	rs7035476	9	79359136	0.1803	0.07978	0.02409
GNA14	rs7864216	9	79438397	0.05256	0.08683	0.5452
GNA14	rs10781448	9	79367374	0.04518	0.05146	0.3802
GNA14	rs7042448	9	79251462	0.02738	0.05194	0.5983
GNA14	rs3780296	9	79327254	0.003638	0.05263	0.9449
GNA14	rs1443864	9	79349685	-0.01936	0.05638	0.7314
GNA14	rs1443868	9	79381239	-0.04206	0.04993	0.3998
GNA14	rs1147181	9	79400344	-0.01528	0.0583	0.7933
GNA14	rs1147182	9	79399424	-0.0544	0.07137	0.4462
GNA14	rs1162211	9	79391121	-0.08085	0.06629	0.223
GNA14	rs994362	9	79276851	0.06468	0.05137	0.2084
GNA14	rs1547190	9	79264954	0.03761	0.05154	0.4659
GNA14	rs2296781	9	79233876	0.04102	0.05108	0.4221
GNA14	rs12339543	9	79420426	-0.17	0.08904	0.05668
GNA14	rs10781447	9	79367165	-0.02675	0.05163	0.6046
GNA14	rs12352759	9	79230767	-0.01259	0.06217	0.8396
GNA14	rs3780289	9	79260731	-0.06617	0.05112	0.1959
GNA14	rs7046214	9	79352390	0.007508	0.05933	0.8993
GNA14	rs10869945	9	79357948	0.0328	0.05118	0.5217
GNA14	rs10869950	9	79446820	0.008907	0.07285	0.9027
GNA14	rs12683817	9	79240630	0.009332	0.05406	0.863
GNA14	rs3824405	9	79266262	-0.03442	0.05657	0.543
GNA14	rs2889774	9	79302033	0.003323	0.05548	0.9523
GNA14	rs716080	9	79386431	0.04624	0.05301	0.3833
GNA14	rs17063627	9	79229478	-0.000733	0.09883	0.9941
GNA14	rs2184481	9	79409501	-0.002621	0.06176	0.9662
GNA14	rs4745641	9	79335332	0.0136	0.06329	0.8299
GNA14	rs12352752	9	79260815	0.00991	0.06523	0.8793
GNA14	rs13288161	9	79426258	-0.04183	0.0689	0.5439
GNA14	rs1144434	9	79395768	-0.06704	0.05135	0.1921
GNA14	rs990001	9	79276545	-0.02973	0.08172	0.7161
GNA14	rs3780293	9	79266067	-0.04164	0.05465	0.4463
GNA14	rs1144430	9	79398945	-0.01878	0.05829	0.7474
GNA14	rs961572	9	79375749	0.008259	0.05768	0.8862
GNA14	rs1953330	9	79411286	0.04432	0.05199	0.3942
GNA14	rs7041488	9	79314630	0.06635	0.05205	0.2028
GNA14	rs11145506	9	79454404	-0.1519	0.2155	0.4813
GNA14	rs2210755	9	79413643	-0.1238	0.09784	0.2061
GNA14	rs4745639	9	79255890	0.01948	0.0746	0.794
GNA14	rs1663112	9	79405784	0.008064	0.05156	0.8758
GNA14	rs7874722	9	79370515	-0.05451	0.09002	0.545
GNA14	rs2225741	9	79413428	-0.1972	0.1156	0.08844
GNA14	rs990000	9	79276354	-0.1682	0.06527	0.01015
GNA13	rs11656396	17	60476538	-0.04587	0.09278	0.6212
GNA13	rs12944877	17	60465716	0.03491	0.08624	0.6857
GNA13	rs3972219	17	60448995	0.04007	0.1002	0.6894
GNA13	rs8082708	17	60472762	-0.04291	0.09301	0.6447
GNB5	rs2899485	15	50206777	-0.07817	0.05325	0.1426
GNB5	rs10220890	15	50239176	-0.06251	0.07182	0.3844
GNB5	rs4219	15	50272316	-0.1142	0.07609	0.1338
GNB5	rs12909184	15	50237909	-0.05952	0.06793	0.3812
GNB5	rs3794545	15	50230366	-0.3514	0.1852	0.05814
GNB5	rs12438743	15	50241390	-0.05952	0.06793	0.3812
GNB5	rs12595160	15	50250777	-0.0007368	0.07082	0.9917
GNB5	rs4238384	15	50223626	-0.07906	0.06372	0.2151
GNB5	rs4480744	15	50221916	-0.07346	0.05399	0.174
GNB5	rs1063902	15	50272242	-0.02822	0.05961	0.636
GNG2	rs10133203	14	51425137	-0.06471	0.05124	0.207
GNG2	rs12889199	14	51416712	0.1863	0.1182	0.1154
GNG2	rs3742539	14	51449937	0.003091	0.09001	0.9726
GNG2	rs1032583	14	51502865	0.0335	0.1919	0.8615
GNG2	rs10129965	14	51424154	0.06499	0.04914	0.1864
GNG2	rs12885784	14	51403953	-0.02229	0.05311	0.6749
GNG2	rs17124680	14	51403992	0.001496	0.05359	0.9777
GNG2	rs17124753	14	51478130	0.2018	0.188	0.2835
GNG2	rs11625611	14	51432893	0.04897	0.05031	0.3307
GNG2	rs12886319	14	51404164	-0.04661	0.08025	0.5615
GNG2	rs7154419	14	51474973	0.2281	0.1821	0.2107
GNG2	rs10498440	14	51483323	0.05139	0.05094	0.3134
GNG2	rs10150753	14	51417976	-0.01875	0.05104	0.7134
GNG2	rs1693198	14	51453764	-0.124	0.1595	0.4371
GNG2	rs1253704	14	51469804	0.1009	0.1	0.3134
GNG2	rs17124656	14	51395835	0.03133	0.05809	0.5898
GNG2	rs12436400	14	51410608	-0.01628	0.05131	0.7511
GNG2	rs1253698	14	51468024	-0.03862	0.05	0.4402
GNG2	rs7152036	14	51400974	0.01491	0.04945	0.7631
GNG2	rs7143686	14	51469786	-0.01309	0.1372	0.924
GNG2	rs1953862	14	51403839	-0.03278	0.05342	0.5397
GNG2	rs12147761	14	51443103	-0.07969	0.04982	0.1101
GNG2	rs12878420	14	51406432	NA	NA	NA
GNG2	rs1057804	14	51503805	-0.02609	0.09907	0.7923
GNG2	rs8005555	14	51402868	-0.08131	0.08494	0.3387
GNG2	rs1890698	14	51434458	0.0684	0.05005	0.1722
GNG2	rs4898725	14	51447489	0.06684	0.08177	0.4139
GNG2	rs17124780	14	51495256	0.03336	0.05136	0.5162
GNG2	rs4901170	14	51404339	0.01498	0.05194	0.7731
GNG2	rs8008081	14	51486162	0.03525	0.05156	0.4944
GNG2	rs11622145	14	51482789	0.02417	0.05177	0.6408
GNG2	rs2236561	14	51487530	0.03739	0.05153	0.4682
GNG2	rs1953858	14	51438309	-0.05738	0.09499	0.546
GNG2	rs11157866	14	51441063	-0.05507	0.08856	0.5343
GNG2	rs2357247	14	51414961	0.02209	0.05144	0.6677
GNG2	rs1253690	14	51452565	-0.009956	0.05067	0.8443
GNG2	rs1253660	14	51499855	0.04739	0.2315	0.8379
GNG2	rs4898720	14	51402258	-0.08131	0.08494	0.3387
GNG2	rs1253706	14	51470127	0.04601	0.05045	0.362
GNG2	rs8020243	14	51447770	0.1853	0.1218	0.1284
GNG12	rs7542492	1	68003873	-0.0112	0.09422	0.9054
GNG12	rs652947	1	67984677	-0.02738	0.05651	0.6282
GNG12	rs10493427	1	68054452	-0.04573	0.1267	0.7183
GNG12	rs2246675	1	68063534	0.01122	0.05417	0.836
GNG12	rs17531147	1	67959025	-0.05324	0.09045	0.5563
GNG12	rs12085997	1	67971678	0.02573	0.09279	0.7816
GNG12	rs1949133	1	68015985	-0.06563	0.05269	0.2133
GNG12	rs12036392	1	68022940	0.09894	0.05497	0.07227
GNG12	rs1033106	1	68007665	-0.02408	0.07204	0.7383
GNG12	rs2000406	1	68051910	0.04837	0.05974	0.4183
GNG12	rs12121525	1	67995815	-0.03833	0.1017	0.7062
GNG12	rs1276303	1	68033366	-0.01979	0.05743	0.7305
GNG12	rs557986	1	67981534	-0.02612	0.07194	0.7166
GNG12	rs12239301	1	68055759	-0.1046	0.08495	0.2184
GNG12	rs11209143	1	67962553	-0.03485	0.05194	0.5024
GNG12	rs654513	1	67954303	-0.03611	0.05652	0.5231
GNG12	rs6671283	1	68055489	-0.1361	0.1371	0.3212
GNG12	rs2265921	1	68046368	0.01041	0.05457	0.8487
GNG12	rs1276294	1	68025918	-0.02042	0.09599	0.8316
GNG12	rs12091105	1	68051310	0.03029	0.05782	0.6005
GNG12	rs1276309	1	68035491	0.01157	0.05806	0.8421
GNG12	rs2802462	1	68020202	-0.02817	0.05299	0.5951
GNG12	rs12145172	1	67960263	0.0008934	0.1053	0.9932
GNG12	rs3766276	1	68012554	-0.02621	0.09569	0.7843
GNG12	rs577305	1	68011443	-0.009698	0.06206	0.8759
GNG12	rs3766265	1	67970740	-0.03064	0.09047	0.7349
GNG12	rs17474654	1	68049963	-0.1077	0.08514	0.2063
GNG12	rs3766270	1	67988012	-0.00281	0.06867	0.9674
GNB4	rs11715227	3	180644438	-0.04249	0.05989	0.4783
GNB4	rs13087067	3	180604702	0.04934	0.06627	0.4568
GNB4	rs12488540	3	180639341	-0.02025	0.05992	0.7355
GNB4	rs2024497	3	180629865	0.05571	0.05264	0.2903
GNB4	rs13074663	3	180608279	-0.03889	0.05878	0.5084
GNB4	rs2287208	3	180645010	-0.04181	0.05072	0.41
GNB4	rs10937003	3	180598074	-0.03693	0.06084	0.544
GNB4	rs4855074	3	180651156	0.04306	0.07354	0.5584
GNB4	rs7618348	3	180627433	-0.03444	0.05114	0.5008
