# Supplementary material for: Functional Gene Group Analysis Indicates No Role for Heterotrimeric G Proteins in Cognitive Ability
Source: PLoS One. 2014 Mar 13;9(3):e91690. doi: 10.1371/journal.pone.0091690 (PMC3953514; doi:10.1371/journal.pone.0091690)
Supplement: Table S12 — (CSV) [file pone.0091690.s012.csv]

Abbreviations: Chr, Chromosome; BP, base pair in HG18; Beta, Regression coefficient. The Beta their standard erros and and P-value were derived using the --assoc function in PLINK to analyze a quantitative trait. Age, sex and four mds components were controlled for by residualization as described in the methods section. P-values are uncorrected for multiple comparisons.
Gene	SNP	Chr	BP	Beta	Standard.error	P.value
GNA11	rs3746069	19	3065864	0.006457	0.06243	0.9176
GNA11	rs308052	19	3055629	0.02008	0.07606	0.7918
GNA11	rs3786947	19	3065229	-0.04251	0.05454	0.436
GNA11	rs308033	19	3050982	-0.01656	0.05795	0.7751
GNA11	rs2238625	19	3055652	-0.03556	0.05254	0.4987
GNA11	rs308049	19	3067725	0.07703	0.05713	0.178
GNA11	rs308054	19	3056987	0.01458	0.05109	0.7754
GNA11	rs4806907	19	3044163	0.0615	0.05116	0.2297
GNA11	rs308039	19	3046927	0.05271	0.06612	0.4256
GNA12	rs2693566	7	2742570	0.05291	0.05251	0.314
GNA12	rs798519	7	2743224	0.03911	0.05299	0.4607
GNA12	rs757788	7	2802959	0.007165	0.07715	0.926
GNA12	rs798500	7	2757211	-0.01278	0.05759	0.8245
GNA12	rs17132744	7	2841508	-0.01937	0.07592	0.7987
GNA12	rs2266925	7	2829417	0.06918	0.05823	0.2352
GNA12	rs2266922	7	2791233	-0.008488	0.05367	0.8744
GNA12	rs2533888	7	2797609	0.06891	0.05269	0.1913
GNA12	rs2283779	7	2781666	-0.01601	0.05337	0.7643
GNA12	rs798523	7	2742320	0.04002	0.05288	0.4494
GNA12	rs17193852	7	2774624	0.03484	0.07716	0.6518
GNA12	rs2255782	7	2807642	0.03132	0.05357	0.5589
GNA12	rs2266920	7	2741704	-0.0008668	0.07228	0.9904
GNA12	rs1182185	7	2838759	-0.01395	0.05786	0.8096
GNA12	rs798520	7	2743153	0.05255	0.05248	0.317
GNA12	rs208354	7	2747389	0.1227	0.07389	0.09737
GNA12	rs757787	7	2802881	0.05056	0.05316	0.3419
GNA12	rs11772125	7	2763780	0.05058	0.1111	0.6491
GNA12	rs1713919	7	2831232	-0.00675	0.05774	0.907
GNA12	rs1182188	7	2836511	-0.0103	0.058	0.8591
GNA12	rs2527686	7	2800939	0.06561	0.05239	0.2108
GNA12	rs208357	7	2741315	-0.014	0.06006	0.8158
GNA12	rs208358	7	2740131	-0.004082	0.06336	0.9487
GNA12	rs1182198	7	2829432	-0.008393	0.05803	0.885
GNA12	rs208346	7	2766212	0.07888	0.05221	0.1312
GNA12	rs2533883	7	2810288	0.03325	0.05338	0.5335
GNA12	rs1182190	7	2835917	0.0006058	0.05336	0.9909
GNA12	rs33932857	7	2742244	-0.03324	0.05301	0.5308
GNA12	rs1182174	7	2841946	-0.02314	0.05846	0.6923
GNA12	rs1182181	7	2839773	-0.01753	0.05743	0.7603
GNA12	rs1636264	7	2831112	0.01505	0.05755	0.7938
GNA12	rs12484	7	2735152	-0.02948	0.05292	0.5776
GNA12	rs2644274	7	2820906	-0.01217	0.05341	0.8198
GNA12	rs2255541	7	2809687	0.03325	0.05338	0.5335
GNA12	rs2644272	7	2822969	0.05872	0.05347	0.2725
GNA12	rs798524	7	2742291	0.04002	0.05288	0.4494
GNA12	rs7807978	7	2781161	-0.002485	0.05352	0.963
GNA12	rs1636249	7	2850809	-0.01862	0.05806	0.7486
GNA12	rs798532	7	2735390	0.04783	0.05668	0.3991
GNA12	rs1636250	7	2850959	-0.01425	0.05789	0.8057
GNA12	rs11761804	7	2759050	-0.01527	0.07559	0.84
GNA12	rs208353	7	2748678	-0.0624	0.09272	0.5012
GNA12	rs798486	7	2769563	-0.02121	0.05807	0.715
GNA12	rs1182179	7	2840174	-0.0103	0.058	0.8591
GNA12	rs798490	7	2768068	-0.02121	0.05807	0.715
GNA12	rs1182184	7	2838972	-0.01839	0.05825	0.7524
GNA12	rs2527690	7	2820776	-0.01546	0.05314	0.7712
GNA12	rs6975733	7	2811174	-0.05453	0.06403	0.3946
GNA12	rs1182197	7	2829815	0.0226	0.0546	0.6791
GNA12	rs2527688	7	2814022	0.03325	0.05338	0.5335
GNA12	rs9332401	7	2781260	-0.05958	0.06498	0.3595
GNA12	rs4722092	7	2813532	-0.1005	0.07283	0.1682
GNA12	rs2258960	7	2793802	0.04337	0.05332	0.4162
GNA12	rs2527687	7	2805011	0.004515	0.05347	0.9327
GNA12	rs798497	7	2762483	-0.01873	0.05778	0.7459
GNA12	rs2258709	7	2798891	0.06467	0.05257	0.2191
GNA12	rs798489	7	2768329	-0.03444	0.05898	0.5595
GNA12	rs2644275	7	2820536	-0.0149	0.05336	0.7801
GNA12	rs1182189	7	2836048	-0.02003	0.05845	0.732
GNA12	rs4719676	7	2786729	-0.05308	0.0633	0.402
GNA12	rs757791	7	2833822	-0.008441	0.05332	0.8743
GNA12	rs3846992	7	2796769	0.03929	0.05358	0.4635
GNA12	rs4719683	7	2817983	-0.05716	0.06396	0.3718
GNA15	rs12610831	19	3113072	0.003154	0.06452	0.961
GNA15	rs1637656	19	3113909	0.02608	0.05896	0.6583
GNA15	rs2074864	19	3106736	-0.02403	0.05788	0.6782
GNA15	rs1465245	19	3087845	-0.03299	0.05234	0.5287
GNA15	rs2238628	19	3103982	0.2138	0.09084	0.01888
GNA15	rs2074865	19	3106902	0.1454	0.07888	0.06572
GNA15	rs11880198	19	3110769	-0.03593	0.071	0.613
GNAI1	rs2523189	7	79614364	-0.04738	0.05561	0.3945
GNAI1	rs6956455	7	79652863	-0.01129	0.05304	0.8315
GNAI1	rs2523194	7	79634751	-0.1485	0.088	0.09195
GNAI1	rs10272499	7	79667780	0.01474	0.05353	0.7831
GNAI1	rs17245731	7	79670569	-0.003576	0.0592	0.9518
GNAI1	rs2886611	7	79681241	0.02377	0.06418	0.7112
GNAI1	rs12706644	7	79609963	0.1362	0.1482	0.3584
GNAI1	rs1468242	7	79636560	-0.01216	0.05323	0.8193
GNAI1	rs10274707	7	79618228	0.07227	0.05318	0.1746
GNAI1	rs10238438	7	79679890	0.09213	0.06048	0.1281
GNAI1	rs6467043	7	79660339	-0.1449	0.08814	0.1007
GNAI1	rs11980616	7	79637549	0.1179	0.09117	0.1964
GNAI1	rs3801357	7	79678047	0.02851	0.07845	0.7164
GNAI1	rs17806203	7	79630542	0.0443	0.06728	0.5104
GNAI1	rs4512317	7	79655885	0.02426	0.05317	0.6483
GNAI1	rs10230368	7	79647920	0.05028	0.05647	0.3735
GNAI1	rs2428469	7	79603558	-0.007515	0.05759	0.8962
GNAI1	rs2714449	7	79629883	-0.0576	0.06335	0.3635
GNAI1	rs916905	7	79638283	0.03596	0.05742	0.5313
GNAI1	rs9244	7	79685251	-0.1024	0.08401	0.2234
GNAI2	rs2236944	3	50267197	0.07695	0.1769	0.6636
GNAI2	rs2282751	3	50266789	0.08361	0.07932	0.2922
GNAI3	rs7355073	1	109931263	0.02349	0.06779	0.7291
GNAI3	rs7537507	1	109932628	0.04657	0.06849	0.4967
GNAI3	rs541320	1	109933621	0.04961	0.06739	0.4619
GNAI3	rs518076	1	109910562	0.1339	0.08501	0.1155
GNAI3	rs2483920	1	109935295	NA	NA	NA
GNAI3	rs2301230	1	109937981	-0.08985	0.05243	0.087
GNAL	rs4635399	18	11719342	0.03184	0.1078	0.7678
GNAL	rs16976642	18	11751127	0.0359	0.06643	0.589
GNAL	rs1647553	18	11813394	0.0481	0.06671	0.4711
GNAL	rs1013459	18	11690534	-0.005906	0.08055	0.9416
GNAL	rs10468681	18	11790066	-0.001849	0.06273	0.9765
GNAL	rs9947295	18	11749432	-0.02587	0.08423	0.7588
GNAL	rs2113739	18	11751954	0.02321	0.05699	0.684
GNAL	rs1647558	18	11815317	0.03421	0.06249	0.5843
GNAL	rs3888795	18	11853899	-0.007336	0.09557	0.9388
GNAL	rs3786306	18	11869825	-0.03751	0.06267	0.5497
GNAL	rs7227421	18	11739198	-0.06997	0.1304	0.5918
GNAL	rs8099153	18	11765522	-0.04593	0.1041	0.6591
GNAL	rs11872939	18	11772521	-0.04593	0.1041	0.6591
GNAL	rs7239624	18	11868535	0.02266	0.06313	0.7198
GNAL	rs12607811	18	11835706	0.1005	0.07014	0.1524
GNAL	rs12373386	18	11872206	0.07614	0.05892	0.1967
GNAL	rs12454673	18	11807585	0.06001	0.05345	0.2619
GNAL	rs10468679	18	11685676	-0.1381	0.1178	0.2412
GNAL	rs12457181	18	11693235	0.03812	0.0531	0.4731
GNAL	rs8086766	18	11775174	-0.02808	0.05793	0.628
GNAL	rs8099016	18	11686064	0.04088	0.06118	0.5042
GNAL	rs8094039	18	11755356	0.04616	0.05556	0.4064
GNAL	rs12604626	18	11712048	0.07147	0.05688	0.2093
GNAL	rs9946455	18	11863358	0.02171	0.1141	0.8492
GNAL	rs1364631	18	11717162	0.05653	0.05682	0.3201
GNAL	rs9303749	18	11792991	-0.001849	0.06273	0.9765
GNAL	rs787554	18	11852697	0.02881	0.06009	0.6318
GNAL	rs662098	18	11869931	0.01148	0.05148	0.8236
GNAL	rs2848463	18	11860015	0.02348	0.06321	0.7104
GNAL	rs1786573	18	11821761	0.05298	0.05783	0.3599
GNAL	rs2866279	18	11747400	0.01891	0.05747	0.7422
GNAL	rs1477481	18	11778446	0.01816	0.0698	0.7948
GNAL	rs9676233	18	11778534	-0.006982	0.1396	0.9601
GNAL	rs9962277	18	11789182	-0.0005015	0.06699	0.994
GNAO1	rs3790113	16	54942221	-0.02163	0.05588	0.6988
GNAO1	rs1108657	16	54913322	-0.07483	0.07283	0.3046
GNAO1	rs899239	16	54878620	0.02208	0.05239	0.6736
GNAO1	rs3790116	16	54945545	-0.02838	0.07642	0.7104
GNAO1	rs2241954	16	54936479	-0.008964	0.05273	0.8651
GNAO1	rs2241952	16	54920226	-0.05245	0.05367	0.3287
GNAO1	rs1799917	16	54935249	-0.007213	0.05475	0.8952
GNAO1	rs9923469	16	54847109	-0.005326	0.05719	0.9258
GNAO1	rs11644870	16	54814153	-0.1551	0.09786	0.1134
GNAO1	rs7206796	16	54938778	0.0441	0.06439	0.4936
GNAO1	rs2398144	16	54910355	-0.02749	0.05236	0.5997
GNAO1	rs899236	16	54910406	-0.01572	0.06029	0.7944
GNAO1	rs899228	16	54944789	-0.02337	0.06379	0.7142
GNAO1	rs1108656	16	54913275	-0.0402	0.0665	0.5457
GNAO1	rs4783937	16	54934546	0.01481	0.05503	0.7878
GNAO1	rs899227	16	54944970	0.03549	0.05297	0.5031
GNAO1	rs9937815	16	54888333	0.02059	0.05437	0.7051
GNAO1	rs4783932	16	54832002	-0.01319	0.05173	0.7989
GNAO1	rs7201872	16	54874846	0.107	0.1344	0.426
GNAO1	rs4784650	16	54864141	0.00879	0.05493	0.8729
GNAO1	rs13338253	16	54929962	0.05375	0.05023	0.285
GNAO1	rs16956168	16	54807275	-0.004435	0.06927	0.949
GNAO1	rs3790112	16	54938698	0.007844	0.05621	0.889
GNAO1	rs3790095	16	54886668	-0.03481	0.06894	0.6137
GNAO1	rs2617841	16	54930723	-0.04271	0.05885	0.4682
GNAO1	rs8053370	16	54820407	-0.1551	0.09786	0.1134
GNAO1	rs8043572	16	54880733	-0.1023	0.1202	0.3949
GNAO1	rs2587888	16	54904973	0.04817	0.0526	0.36
GNAO1	rs876619	16	54841035	-0.1567	0.09819	0.1109
GNAO1	rs3790092	16	54875761	-0.06921	0.06818	0.3103
GNAO1	rs12600108	16	54865932	0.01743	0.0517	0.7361
GNAO1	rs922445	16	54899560	-0.05588	0.06594	0.397
GNAO1	rs2587885	16	54897597	-0.0162	0.06401	0.8003
GNAO1	rs2587891	16	54926666	-0.0308	0.05922	0.6031
GNAO1	rs1424006	16	54849860	0.04601	0.05216	0.378
GNAO1	rs12930151	16	54930809	0.03555	0.05425	0.5125
GNAO1	rs17281761	16	54902878	0.08098	0.05153	0.1165
GNAO1	rs2587878	16	54872860	0.04707	0.05102	0.3565
GNAO1	rs17282194	16	54922856	0.08875	0.05387	0.09987
GNAQ	rs10869979	9	79669989	0.03903	0.05745	0.4971
GNAQ	rs10781468	9	79690225	0.01095	0.06097	0.8576
GNAQ	rs1030828	9	79595252	0.07645	0.05582	0.1712
GNAQ	rs11145635	9	79769202	-0.04061	0.07851	0.6052
GNAQ	rs1930543	9	79831364	-0.02837	0.0584	0.6272
GNAQ	rs4744849	9	79545335	0.006486	0.0506	0.8981
GNAQ	rs4744847	9	79544892	0.05577	0.05819	0.3382
GNAQ	rs2296937	9	79696407	-0.04991	0.07858	0.5255
GNAQ	rs3780305	9	79612003	0.05858	0.06228	0.3473
GNAQ	rs17786782	9	79648583	-0.1815	0.09997	0.06989
GNAQ	rs10869973	9	79608156	0.08075	0.05579	0.1482
GNAQ	rs11145603	9	79686588	-0.003572	0.06701	0.9575
GNAQ	rs1328533	9	79674282	-0.01706	0.05612	0.7612
GNAQ	rs11145626	9	79751091	-0.04849	0.07955	0.5424
GNAQ	rs7033572	9	79718577	0.01505	0.06098	0.8052
GNAQ	rs2043636	9	79636546	0.09232	0.05592	0.09918
GNAQ	rs17724988	9	79712917	-0.05042	0.1156	0.6629
GNAQ	rs1041583	9	79828110	0.005675	0.06121	0.9261
GNAQ	rs7048503	9	79659381	-0.06858	0.07741	0.376
GNAQ	rs3780297	9	79532422	-0.04425	0.2439	0.8561
GNAQ	rs10869977	9	79647096	-0.01116	0.05147	0.8284
GNAQ	rs1041584	9	79827985	-0.02698	0.05849	0.6448
GNAQ	rs10869985	9	79706912	0.02556	0.05787	0.6588
GNAQ	rs11145589	9	79662751	0.02221	0.06109	0.7164
GNAQ	rs7035689	9	79751492	-0.03626	0.06236	0.5612
GNAQ	rs10869981	9	79679423	-0.1915	0.2199	0.3842
GNAQ	rs2839899	9	79540819	0.04142	0.05824	0.4772
GNAQ	rs17064021	9	79806346	0.05991	0.1235	0.6278
GNAQ	rs2026000	9	79524801	0.03474	0.05747	0.5457
GNAQ	rs1436450	9	79660701	0.04161	0.05779	0.4717
GNAQ	rs10781471	9	79705276	0.02583	0.05789	0.6557
GNAQ	rs6560613	9	79530207	0.04975	0.09769	0.6107
GNAQ	rs4745672	9	79688048	0.007881	0.05201	0.8796
GNAQ	rs1328529	9	79599165	0.03282	0.05177	0.5263
GNAQ	rs2209911	9	79677669	0.02538	0.06174	0.6812
GNAQ	rs1887773	9	79618755	-0.0908	0.08043	0.2592
GNAQ	rs1328531	9	79579741	0.1109	0.09543	0.2457
GNAQ	rs17064005	9	79779580	-0.04194	0.05834	0.4724
GNAQ	rs7020256	9	79715440	0.02406	0.0579	0.6778
GNAQ	rs10747022	9	79561349	0.06725	0.06279	0.2845
GNAQ	rs10869989	9	79742688	-0.0376	0.06253	0.5478
GNAS	rs6070638	20	56877226	-0.06159	0.07667	0.422
GNAS	rs6026593	20	56912528	-0.01152	0.08204	0.8884
GNAS	rs6064714	20	56847535	-0.01619	0.07143	0.8208
GNAS	rs3730168	20	56912334	0.05202	0.05436	0.3389
GNAS	rs6123832	20	56851466	-0.01122	0.05554	0.8399
GNAS	rs6092704	20	56901873	-0.04777	0.09092	0.5995
GNAS	rs8125112	20	56864560	-0.02262	0.07056	0.7486
GNAS	rs4810147	20	56855022	0.004247	0.05241	0.9354
GNAS	rs6026567	20	56878310	-0.0308	0.05168	0.5513
GNAS	rs2057291	20	56905438	NA	NA	NA
GNAS	rs919197	20	56914328	-0.02241	0.05221	0.6679
GNAS	rs6026561	20	56860527	-0.03407	0.05518	0.5371
GNAZ	rs2267000	22	21785366	0.03675	0.05064	0.4683
GNAZ	rs2283802	22	21784722	-0.06803	0.05896	0.2489
GNAZ	rs4820537	22	21794810	-0.0516	0.05057	0.3079
GNAZ	rs3788341	22	21747758	0.003684	0.05133	0.9428
GNAZ	rs2267005	22	21791723	0.03461	0.05059	0.4941
GNAZ	rs2330338	22	21779955	-0.04012	0.05845	0.4926
GNAZ	rs3788343	22	21753247	-0.04313	0.05835	0.4601
GNAZ	rs9306383	22	21751058	-0.008905	0.0516	0.863
GNAZ	rs3788339	22	21747677	0.009374	0.08466	0.9119
GNAZ	rs3788337	22	21742017	0.02958	0.05233	0.572
GNAZ	rs874138	22	21769530	-0.06083	0.05875	0.3008
GNB1	rs16825336	1	1735586	0.005057	0.08318	0.9515
GNB1	rs2180311	1	1738594	-0.02546	0.05133	0.6201
GNB1	rs6681938	1	1771080	0.03184	0.05729	0.5785
GNB1	rs7525092	1	1799950	0.01022	0.05651	0.8565
GNB1	rs4648592	1	1790894	-0.01147	0.05676	0.8399
GNB1	rs10907192	1	1782971	-0.07539	0.1304	0.5634
GNB3	rs5439	12	6819143	0.06627	0.09338	0.4781
GNB3	rs5446	12	6826723	-0.02816	0.05689	0.6208
GNB3	rs5442	12	6825125	0.03199	0.1015	0.7526
GNB3	rs4963517	12	6818061	0.0595	0.05442	0.2746
GNB3	rs1129649	12	6818729	-0.07117	0.05606	0.2047
GNB3	rs3759347	12	6817941	-0.05381	0.05846	0.3576
GNB3	rs4963516	12	6818289	-0.03599	0.07076	0.6112
GNB3	rs5440	12	6819160	NA	NA	NA
GNG4	rs2481094	1	233799119	-0.06538	0.05395	0.2259
GNG4	rs10159416	1	233881130	0.04616	0.06119	0.4509
GNG4	rs2841873	1	233810615	-0.05262	0.05441	0.3338
GNG4	rs1891978	1	233875793	-0.04969	0.05231	0.3425
GNG4	rs6429207	1	233864957	-0.009647	0.05439	0.8593
GNG4	rs2841880	1	233805437	-0.06498	0.05389	0.2282
GNG4	rs11800419	1	233850983	-0.1006	0.2518	0.6895
GNG4	rs923942	1	233781652	0.01441	0.07333	0.8443
GNG4	rs508208	1	233794439	0.105	0.05407	0.05242
GNG4	rs6429206	1	233857545	-0.05114	0.05197	0.3255
GNG4	rs17547995	1	233832785	0.03852	0.05384	0.4745
GNG4	rs10926264	1	233845760	-0.1317	0.1016	0.1955
GNG4	rs291353	1	233787521	-0.06819	0.05277	0.1967
GNG4	rs2774320	1	233823444	-0.03321	0.0529	0.5303
GNG4	rs2774339	1	233816201	0.03123	0.05382	0.562
GNG4	rs10926189	1	233827440	-0.01213	0.05526	0.8263
GNG4	rs6674438	1	233805138	-0.05753	0.06971	0.4094
GNG4	rs4659946	1	233831120	0.01513	0.05064	0.7652
GNG4	rs425581	1	233783963	0.07637	0.05369	0.1554
GNG4	rs488618	1	233795519	-0.04836	0.0528	0.36
GNG5	rs17365723	1	84741607	-0.02237	0.08948	0.8027
GNG5	rs3813605	1	84743535	0.0787	0.06995	0.2609
GNG7	rs765044	19	2511423	-0.008695	0.05285	0.8694
GNG7	rs2907335	19	2510932	-0.05047	0.1049	0.6305
GNG7	rs1029753	19	2527272	-0.03234	0.05721	0.5721
GNG7	rs4334421	19	2531057	0.04923	0.05745	0.3918
GNG7	rs12985186	19	2466874	-0.03306	0.0512	0.5186
GNG7	rs8113423	19	2493673	0.05525	0.05209	0.2891
GNG7	rs2110119	19	2619611	0.008277	0.05434	0.879
GNG7	rs3936139	19	2538576	0.03357	0.05574	0.5471
GNG7	rs759065	19	2597072	-0.02272	0.06104	0.7098
GNG7	rs7258864	19	2463606	0.02456	0.05111	0.6309
GNG7	rs3752174	19	2465565	0.01693	0.05898	0.7742
GNG7	rs7254861	19	2468875	-0.06042	0.07471	0.4189
GNG7	rs12975010	19	2516176	0.0643	0.06426	0.3174
GNG7	rs10416033	19	2520946	0.04499	0.06638	0.4981
GNG7	rs4807291	19	2475685	0.007947	0.05298	0.8808
GNG7	rs7257500	19	2570143	-0.1133	0.08517	0.1839
GNG7	rs3764584	19	2471716	-0.02676	0.05146	0.6032
GNG7	rs11880582	19	2601034	-0.0499	0.05192	0.3368
GNG7	rs8104096	19	2561822	0.01641	0.05919	0.7817
GNG7	rs17755118	19	2465732	-0.08139	0.07488	0.2774
GNG7	rs2965208	19	2552811	-0.04306	0.05424	0.4275
GNG7	rs1468703	19	2621293	-0.03715	0.05531	0.502
GNG7	rs10414848	19	2485518	0.04326	0.052	0.4057
GNG7	rs12462317	19	2485581	0.006324	0.05662	0.9111
GNG7	rs6510696	19	2628012	-0.05044	0.0594	0.396
GNG7	rs1860312	19	2524995	0.0372	0.06837	0.5865
GNG7	rs9630890	19	2600218	-0.001011	0.07083	0.9886
GNG7	rs2159917	19	2646707	0.005725	0.05477	0.9168
GNG7	rs2873409	19	2559353	-0.04907	0.05262	0.3514
GNG7	rs887030	19	2479705	-0.06033	0.05779	0.2969
GNG7	rs2058459	19	2614849	-0.008188	0.05105	0.8726
GNG7	rs10411547	19	2568422	-0.02015	0.0848	0.8122
GNG7	rs887270	19	2501852	-0.01534	0.05104	0.7639
GNG7	rs10412559	19	2650585	-0.05653	0.06118	0.3558
GNG7	rs1609707	19	2508610	0.006876	0.0611	0.9104
GNG7	rs17755100	19	2463876	0.02182	0.07554	0.7728
GNG7	rs6510683	19	2498015	-0.05153	0.0875	0.5561
GNG10	rs4979031	9	113463254	-0.1191	0.05609	0.03401
GNG10	rs3824469	9	113462214	-0.09349	0.1051	0.3739
GNG10	rs4979032	9	113466796	0.08048	0.05659	0.1554
GNG11	rs4262	7	93389364	-0.04831	0.05192	0.3524
GNG11	rs17165909	7	93389542	0.1679	0.156	0.2821
GNG11	rs17303650	7	93390211	0.236	0.1105	0.03299
GNA14	rs10116050	9	79252094	-0.03016	0.06889	0.6617
GNA14	rs17063807	9	79420177	0.1389	0.06802	0.04149
GNA14	rs1034014	9	79247814	-0.02255	0.07173	0.7533
GNA14	rs1036955	9	79247379	-0.08231	0.0547	0.1328
GNA14	rs2377917	9	79302205	-0.03128	0.05204	0.548
GNA14	rs1373254	9	79349830	-0.001752	0.05014	0.9721
GNA14	rs1122838	9	79452920	0.03838	0.0718	0.5931
GNA14	rs2440232	9	79382268	-0.0005389	0.05711	0.9925
GNA14	rs11145426	9	79249786	-0.001978	0.07792	0.9798
GNA14	rs11145448	9	79311842	-0.0479	0.06319	0.4487
GNA14	rs11145462	9	79332930	0.03845	0.05137	0.4544
GNA14	rs11145470	9	79342007	0.04328	0.0546	0.4282
GNA14	rs636562	9	79324225	-0.06588	0.05161	0.2022
GNA14	rs17195438	9	79320366	0.1117	0.06009	0.06338
GNA14	rs13287484	9	79337655	0.09176	0.07434	0.2175
GNA14	rs1801258	9	79239118	0.05156	0.05755	0.3706
GNA14	rs7035476	9	79359136	0.0329	0.08171	0.6873
GNA14	rs7864216	9	79438397	0.1697	0.08911	0.05722
GNA14	rs10781448	9	79367374	0.01598	0.05203	0.7589
GNA14	rs7042448	9	79251462	0.01455	0.05024	0.7721
GNA14	rs3780296	9	79327254	0.01486	0.05193	0.7748
GNA14	rs1443864	9	79349685	0.02787	0.05527	0.6142
GNA14	rs1443868	9	79381239	-0.02647	0.05063	0.6013
GNA14	rs1147181	9	79400344	0.04585	0.06049	0.4487
GNA14	rs1147182	9	79399424	0.02708	0.07333	0.712
GNA14	rs1162211	9	79391121	-0.0781	0.06868	0.2558
GNA14	rs994362	9	79276851	-0.02389	0.05118	0.6408
GNA14	rs1547190	9	79264954	-0.0736	0.05202	0.1575
GNA14	rs2296781	9	79233876	0.0005697	0.05335	0.9915
GNA14	rs12339543	9	79420426	0.1311	0.09235	0.1562
GNA14	rs10781447	9	79367165	-0.013	0.05182	0.802
GNA14	rs12352759	9	79230767	0.01375	0.06202	0.8246
GNA14	rs3780289	9	79260731	0.1024	0.05231	0.05067
GNA14	rs7046214	9	79352390	-0.05565	0.06592	0.3988
GNA14	rs10869945	9	79357948	-0.01308	0.05069	0.7964
GNA14	rs10869950	9	79446820	0.1015	0.07427	0.172
GNA14	rs12683817	9	79240630	-0.02514	0.05539	0.65
GNA14	rs3824405	9	79266262	-0.08418	0.05788	0.1463
GNA14	rs2889774	9	79302033	-0.09135	0.0553	0.09897
GNA14	rs716080	9	79386431	-0.02876	0.05088	0.572
GNA14	rs17063627	9	79229478	-0.025	0.1166	0.8302
GNA14	rs2184481	9	79409501	0.02742	0.06233	0.6601
GNA14	rs4745641	9	79335332	0.004207	0.06239	0.9463
GNA14	rs12352752	9	79260815	-0.03129	0.06775	0.6443
GNA14	rs13288161	9	79426258	0.1383	0.06958	0.04724
GNA14	rs1144434	9	79395768	-0.03863	0.05219	0.4595
GNA14	rs990001	9	79276545	-0.0835	0.0907	0.3575
GNA14	rs3780293	9	79266067	-0.07619	0.05479	0.1648
GNA14	rs1144430	9	79398945	0.04231	0.06124	0.4898
GNA14	rs961572	9	79375749	-0.007773	0.05597	0.8896
GNA14	rs1953330	9	79411286	0.02807	0.05341	0.5993
GNA14	rs7041488	9	79314630	-0.03537	0.05453	0.5168
GNA14	rs11145506	9	79454404	-0.05577	0.2062	0.7869
GNA14	rs2210755	9	79413643	0.1349	0.1002	0.1786
GNA14	rs4745639	9	79255890	-0.01556	0.07341	0.8323
GNA14	rs1663112	9	79405784	0.04284	0.05253	0.4149
GNA14	rs7874722	9	79370515	0.03048	0.09281	0.7427
GNA14	rs2225741	9	79413428	0.277	0.1277	0.0304
GNA14	rs990000	9	79276354	0.1643	0.06357	0.009941
GNA13	rs11656396	17	60476538	-0.1169	0.08756	0.1822
GNA13	rs12944877	17	60465716	-0.1103	0.0835	0.1869
GNA13	rs3972219	17	60448995	0.1079	0.1147	0.3469
GNA13	rs8082708	17	60472762	-0.111	0.08779	0.2063
GNB5	rs2899485	15	50206777	-0.0185	0.05358	0.73
GNB5	rs10220890	15	50239176	-0.01782	0.07594	0.8145
GNB5	rs4219	15	50272316	-0.02031	0.07881	0.7967
GNB5	rs12909184	15	50237909	0.02222	0.06536	0.734
GNB5	rs3794545	15	50230366	-0.2174	0.1799	0.2272
GNB5	rs12438743	15	50241390	0.02222	0.06536	0.734
GNB5	rs12595160	15	50250777	0.003573	0.07187	0.9604
GNB5	rs4238384	15	50223626	0.01379	0.06368	0.8287
GNB5	rs4480744	15	50221916	-0.00278	0.05427	0.9592
GNB5	rs1063902	15	50272242	-0.06124	0.06206	0.3241
GNG2	rs10133203	14	51425137	-0.07543	0.05292	0.1544
GNG2	rs12889199	14	51416712	0.004386	0.1331	0.9737
GNG2	rs3742539	14	51449937	0.04372	0.0825	0.5963
GNG2	rs1032583	14	51502865	-0.3784	0.2374	0.1113
GNG2	rs10129965	14	51424154	-0.02033	0.0517	0.6943
GNG2	rs12885784	14	51403953	-0.009308	0.05555	0.867
GNG2	rs17124680	14	51403992	-0.05493	0.05546	0.3223
GNG2	rs17124753	14	51478130	-0.3954	0.1882	0.036
GNG2	rs11625611	14	51432893	-0.02997	0.05198	0.5644
GNG2	rs12886319	14	51404164	0.2284	0.07826	0.003616
GNG2	rs7154419	14	51474973	-0.336	0.1745	0.05456
GNG2	rs10498440	14	51483323	0.02686	0.05279	0.611
GNG2	rs10150753	14	51417976	-0.05589	0.052	0.2828
GNG2	rs1693198	14	51453764	-0.09732	0.1828	0.5947
GNG2	rs1253704	14	51469804	-0.09629	0.1113	0.3871
GNG2	rs17124656	14	51395835	-0.008165	0.06179	0.8949
GNG2	rs12436400	14	51410608	-0.06523	0.05219	0.2117
GNG2	rs1253698	14	51468024	-0.0407	0.04944	0.4107
GNG2	rs7152036	14	51400974	0.05761	0.05114	0.2603
GNG2	rs7143686	14	51469786	-0.1019	0.1441	0.4796
GNG2	rs1953862	14	51403839	0.0002012	0.05546	0.9971
GNG2	rs12147761	14	51443103	-0.000745	0.05112	0.9884
GNG2	rs12878420	14	51406432	NA	NA	NA
GNG2	rs1057804	14	51503805	-0.3013	0.09877	0.002367
GNG2	rs8005555	14	51402868	0.1713	0.08591	0.04652
GNG2	rs1890698	14	51434458	-0.02793	0.05193	0.5909
GNG2	rs4898725	14	51447489	-0.01801	0.08153	0.8252
GNG2	rs17124780	14	51495256	0.05925	0.05291	0.2631
GNG2	rs4901170	14	51404339	-0.05248	0.05322	0.3245
GNG2	rs8008081	14	51486162	0.05345	0.05295	0.313
GNG2	rs11622145	14	51482789	0.06307	0.0527	0.2318
GNG2	rs2236561	14	51487530	0.06155	0.0529	0.245
GNG2	rs1953858	14	51438309	0.1003	0.09351	0.2837
GNG2	rs11157866	14	51441063	0.1421	0.0831	0.08767
GNG2	rs2357247	14	51414961	-0.03995	0.05183	0.4411
GNG2	rs1253690	14	51452565	0.06079	0.05	0.2245
GNG2	rs1253660	14	51499855	-0.2381	0.2444	0.3302
GNG2	rs4898720	14	51402258	0.1713	0.08591	0.04652
GNG2	rs1253706	14	51470127	0.02289	0.05039	0.6497
GNG2	rs8020243	14	51447770	-0.02728	0.1341	0.8389
GNG12	rs7542492	1	68003873	-0.03037	0.09979	0.761
GNG12	rs652947	1	67984677	0.05463	0.05675	0.336
GNG12	rs10493427	1	68054452	0.2317	0.13	0.07511
GNG12	rs2246675	1	68063534	0.03311	0.0529	0.5316
GNG12	rs17531147	1	67959025	-0.08766	0.08393	0.2966
GNG12	rs12085997	1	67971678	-0.01781	0.09813	0.856
GNG12	rs1949133	1	68015985	0.02998	0.05219	0.5659
GNG12	rs12036392	1	68022940	-0.08122	0.05556	0.1442
GNG12	rs1033106	1	68007665	0.06283	0.07904	0.4269
GNG12	rs2000406	1	68051910	0.02034	0.05816	0.7266
GNG12	rs12121525	1	67995815	0.02045	0.09903	0.8365
GNG12	rs1276303	1	68033366	-0.1311	0.05486	0.01709
GNG12	rs557986	1	67981534	0.09671	0.07238	0.1819
GNG12	rs12239301	1	68055759	0.2025	0.08547	0.01808
GNG12	rs11209143	1	67962553	0.04683	0.05154	0.3639
GNG12	rs654513	1	67954303	0.05334	0.05668	0.347
GNG12	rs6671283	1	68055489	-0.1735	0.1194	0.1467
GNG12	rs2265921	1	68046368	0.02745	0.05267	0.6025
GNG12	rs1276294	1	68025918	-0.06251	0.09874	0.5269
GNG12	rs12091105	1	68051310	-0.01659	0.05518	0.7637
GNG12	rs1276309	1	68035491	-0.1054	0.05632	0.06169
GNG12	rs2802462	1	68020202	0.03987	0.0532	0.4538
GNG12	rs12145172	1	67960263	0.02692	0.1026	0.7931
GNG12	rs3766276	1	68012554	-0.008521	0.1055	0.9356
GNG12	rs577305	1	68011443	0.01576	0.06151	0.7978
GNG12	rs3766265	1	67970740	-0.01166	0.09145	0.8986
GNG12	rs17474654	1	68049963	0.2025	0.08547	0.01808
GNG12	rs3766270	1	67988012	-0.01568	0.06951	0.8217
GNB4	rs11715227	3	180644438	0.02485	0.06049	0.6813
GNB4	rs13087067	3	180604702	-0.02015	0.06873	0.7694
GNB4	rs12488540	3	180639341	-0.1015	0.06194	0.1016
GNB4	rs2024497	3	180629865	0.08075	0.0565	0.1534
GNB4	rs13074663	3	180608279	-0.08741	0.06224	0.1606
GNB4	rs2287208	3	180645010	-0.05695	0.05154	0.2695
GNB4	rs10937003	3	180598074	-0.005462	0.06133	0.9291
GNB4	rs4855074	3	180651156	0.006942	0.07427	0.9256
GNB4	rs7618348	3	180627433	-0.07149	0.05311	0.1787
